# Supplementary material for: 4-(Benzyl­ideneamino)benzene­sulfonamide
Source: Acta Crystallogr Sect E Struct Rep Online. 2009 Aug 8;65(Pt 9):o2087. doi: 10.1107/S1600536809030256 (PMC2970159; doi:10.1107/S1600536809030256)
Supplement: Supplementary file 1 [file e-65-o2087-sup1.cif]

##############################################################################
###                                                                        ###
###        Electronic paper (Acta Crystallographica Section E)             ###
###                                                                        ###
##############################################################################
#                                                                            #
# This CIF contains the data in a paper accepted for publication in Acta     #
# Crystallographica Section E. It conforms to the requirements of Notes      #
# for Authors for Section E, and has been peer reviewed under the auspices   #
# of the IUCr Commission on Journals.                                        #
#                                                                            #
# Full details of the Crystallographic Information File format               #
# are given in the paper "The Crystallographic Information File (CIF):       #
# a New Standard Archive File for Crystallography" by S. R. Hall, F. H.      #
# Allen and I. D. Brown [Acta Cryst. (1991), A47, 655-685].                  #
#                                                                            #
# The current version of the core CIF dictionary is obtainable from          #
# ftp://ftp.iucr.org/pub/cif_core.dic. The current version number is 2.4.    #
#                                                                            #
# Software is freely available for graphical display of the structure(s) in  #
# this CIF.  For information consult the CIF home page http://www.iucr.org/  #
# cif/home.html                                                              #
#                                                                            #
# This file may be used for bona fide research purposes within the           #
# scientific community so long as proper attribution is given to the journal # 
# article from which it was obtained.                                        #
#                                                                            #
##############################################################################
                                             
data_global
_audit_creation_method     'PLATON <TABLE ACC> option'
_journal_date_recd_electronic     2009-07-30
_journal_date_accepted     2009-07-30
_journal_name_full     'Acta Crystallographica, Section E'
_journal_year     2009
_journal_volume     65
_journal_issue      9
_journal_page_first     o2087
_journal_page_last     o2087
_journal_paper_category     QO
_journal_coeditor_code     TK2519
_publ_contact_author_name     'Professor Peter Healy'
_publ_contact_author_address
;
School of Science
Griffith University
Nathan, Brisbane 4111, Australia
;
_publ_contact_author_email     'p.healy@griffith.edu.au'
_publ_contact_author_fax     '617 3735 6572'
_publ_contact_author_phone     '617 3735 7442'
_publ_section_title
;
4-(Benzylideneamino)benzenesulfonamide
;
loop_
    _publ_author_name
    _publ_author_address
    'Bradley T. Loughrey'
;
Eskitis Institute for Cell and Molecular Therapies
Griffith University
Brisbane 4111, Australia
;
    'Michael L. Williams'
;
Eskitis Institute for Cell and Molecular Therapies
Griffith University
Brisbane 4111, Australia
;
    'Peter C. Healy'
;
Eskitis Institute for Cell and Molecular Therapies
Griffith University
Brisbane 4111, Australia
;
data_I
_chemical_name_systematic
;
4-(Benzylideneamino)benzenesulfonamide
;
_chemical_name_common     ?
_chemical_formula_moiety     'C13 H12 N2 O2 S'
_chemical_formula_sum     'C13 H12 N2 O2 S'
_chemical_formula_structural     ?
_chemical_formula_iupac     'C13 H12 N2 O2 S'
_chemical_formula_weight     260.32
_chemical_melting_point     ?
_symmetry_cell_setting     Monoclinic
_symmetry_space_group_name_H-M     'P 21/c'
_symmetry_space_group_name_Hall     '-P 2ybc'
loop_
    _symmetry_equiv_pos_site_id
    _symmetry_equiv_pos_as_xyz
    1 x,y,z
    2 -x,1/2+y,1/2-z
    3 -x,-y,-z
    4 x,1/2-y,1/2+z
_cell_length_a     14.5206(8)
_cell_length_b     11.4992(6)
_cell_length_c     7.7846(5)
_cell_angle_alpha     90
_cell_angle_beta     103.287(6)
_cell_angle_gamma     90
_cell_volume     1265.04(13)
_cell_formula_units_Z     4
_cell_measurement_reflns_used     6065
_cell_measurement_theta_min     3.2
_cell_measurement_theta_max     32.1
_cell_measurement_temperature     296.0(10)
_cell_special_details
;
;
_exptl_crystal_description     'block'
_exptl_crystal_colour     'colourless'
_exptl_crystal_size_max     0.43
_exptl_crystal_size_mid     0.31
_exptl_crystal_size_min     0.20
_exptl_crystal_size_rad     ?
_exptl_crystal_density_diffrn     1.367
_exptl_crystal_density_meas     ?
_exptl_crystal_density_method     'not measured'
_exptl_crystal_F_000     544
_exptl_absorpt_coefficient_mu     0.251
_exptl_absorpt_correction_type     'multi-scan'
_exptl_absorpt_process_details     '(CrysAlis RED; Oxford Diffraction, 2007)'
_exptl_absorpt_correction_T_min     0.900
_exptl_absorpt_correction_T_max     0.952
_exptl_special_details
;
CrysAlis RED, Oxford Diffraction Ltd.,
Version 1.171.33.32 (release 27-01-2009 CrysAlis171 .NET)
(compiled Jan 27 2009,14:17:37)
Empirical absorption correction using spherical harmonics,
implemented in SCALE3 ABSPACK scaling algorithm.
;
_diffrn_ambient_temperature     296.0(10)
_diffrn_radiation_type     'MoK\a'
_diffrn_radiation_wavelength     0.71070
_diffrn_radiation_source     'Enhance (Mo) X-ray Source'
_diffrn_radiation_monochromator     'graphite'
_diffrn_measurement_device_type     'Oxford-Diffraction Gemini S Ultra'
_diffrn_measurement_method     '\w and \f'
_diffrn_detector_area_resol_mean     16.0774
_diffrn_reflns_number     8991
_diffrn_reflns_av_R_equivalents     0.018
_diffrn_reflns_av_sigmaI/netI     0.015
_diffrn_reflns_theta_min     3.2
_diffrn_reflns_theta_max     25.2
_diffrn_reflns_theta_full     25.2
_diffrn_measured_fraction_theta_max     0.990
_diffrn_measured_fraction_theta_full     0.990
_diffrn_reflns_limit_h_min     -17
_diffrn_reflns_limit_h_max     16
_diffrn_reflns_limit_k_min     -13
_diffrn_reflns_limit_k_max     13
_diffrn_reflns_limit_l_min     -7
_diffrn_reflns_limit_l_max     9
_diffrn_reflns_reduction_process
;
;
_diffrn_standards_number     0
_diffrn_standards_interval_count     ?
_diffrn_standards_interval_time     ?
_diffrn_standards_decay_%     0
_refine_special_details
;
Refinement on <i>F</i>^2^ for ALL reflections except those flagged by the user
for potential systematic errors. Weighted <i>R</i>-factors <i>wR</i> and all
goodnesses of fit <i>S</i> are based on <i>F</i>^2^, conventional
<i>R</i>-factors <i>R</i> are based on <i>F</i>, with <i>F</i> set to zero for
negative <i>F</i>^2^. The observed criterion of <i>F</i>^2^ > \s(<i>F</i>^2^)
is used only for calculating -<i>R</i>-factor-obs <i>etc</i>. and is not
relevant to the choice of reflections for refinement. <i>R</i>-factors based
on <i>F</i>^2^ are statistically about twice as large as those based on
<i>F</i>, and <i>R</i>-factors based on ALL data will be even larger.
;
_reflns_number_total     2253
_reflns_number_gt     1928
_reflns_threshold_expression     I>2\s(I)
_refine_ls_structure_factor_coef     Fsqd
_refine_ls_matrix_type     full
_refine_ls_R_factor_all     0.039
_refine_ls_R_factor_gt     0.031
_refine_ls_wR_factor_gt     0.082
_refine_ls_wR_factor_ref     0.085
_refine_ls_goodness_of_fit_ref     1.05
_refine_ls_restrained_S_all     1.05
_refine_ls_number_reflns     2253
_refine_ls_number_parameters     163
_refine_ls_number_restraints     0
_refine_ls_number_constraints     ?
_refine_ls_hydrogen_treatment     constr
_refine_ls_weighting_scheme     calc
_refine_ls_weighting_details
          'calc w=1/[\s^2^(Fo^2^)+(0.0422P)^2^+0.369P] where P=(Fo^2^+2Fc^2^)/3'
_atom_sites_solution_hydrogens     geom
_atom_sites_solution_primary     direct
_atom_sites_solution_secondary     difmap
_refine_ls_shift/su_max     0.001
_refine_ls_shift/su_mean     0.000
_refine_diff_density_max     0.27
_refine_diff_density_min     -0.24
_refine_ls_extinction_method     none
loop_
    _atom_type_symbol
    _atom_type_description
    _atom_type_scat_dispersion_real
    _atom_type_scat_dispersion_imag
    _atom_type_scat_source
    S S 0.1246 0.1234 'International Tables Vol C Tables 4.2.6.8 and 6.1.1.4'
    O O 0.0106 0.0060 'International Tables Vol C Tables 4.2.6.8 and 6.1.1.4'
    N N 0.0061 0.0033 'International Tables Vol C Tables 4.2.6.8 and 6.1.1.4'
    H H 0.0000 0.0000 'International Tables Vol C Tables 4.2.6.8 and 6.1.1.4'
    C C 0.0033 0.0016 'International Tables Vol C Tables 4.2.6.8 and 6.1.1.4'
_computing_data_collection     'CrysAlis CCD (Oxford Diffraction, 2007)'
_computing_cell_refinement     'CrysAlis RED (Oxford Diffraction, 2007)'
_computing_data_reduction     'CrysAlis RED (Oxford Diffraction, 2007)'
_computing_structure_solution     'SIR97 (Altomare <i>et al.</i>,  1999)'
_computing_structure_refinement     'SHELXL97 (Sheldrick, 2008)'
_computing_molecular_graphics     'ORTEP-3 for Windows (Farrugia, 1997)'
_computing_publication_material     'PLATON (Spek, 2009)'
loop_
    _atom_site_type_symbol
    _atom_site_label
    _atom_site_fract_x
    _atom_site_fract_y
    _atom_site_fract_z
    _atom_site_U_iso_or_equiv
    _atom_site_thermal_displace_type
    _atom_site_calc_flag
    _atom_site_refinement_flags
    _atom_site_occupancy
    S S1 1.18567(3) 0.37673(4) 0.30521(6) 0.03980(10)
                                                    Uani . . 1.000
    O O11 1.21041(8) 0.26127(11) 0.26279(18) 0.0556(5) Uani . . 1.000
    O O12 1.19451(9) 0.47053(13) 0.19034(18) 0.0621(5) Uani . . 1.000
    N N1 1.25128(9) 0.40557(11) 0.49616(19) 0.0418(4) Uani . . 1.000
    N N4 0.78277(9) 0.36050(11) 0.36083(18) 0.0389(4) Uani . . 1.000
    C C1 1.06568(11) 0.37128(13) 0.3201(2) 0.0345(5) Uani . . 1.000
    C C2 1.00490(12) 0.46245(14) 0.2581(2) 0.0420(5) Uani . . 1.000
    C C3 0.91150(11) 0.45702(14) 0.2709(2) 0.0431(5) Uani . . 1.000
    C C4 0.87847(11) 0.36039(13) 0.3457(2) 0.0350(5) Uani . . 1.000
    C C5 0.94078(11) 0.26993(14) 0.4104(2) 0.0383(5) Uani . . 1.000
    C C6 1.03363(11) 0.27468(13) 0.3960(2) 0.0380(5) Uani . . 1.000
    C C41 0.73681(11) 0.26550(14) 0.3389(2) 0.0409(5) Uani . . 1.000
    C C42 0.63915(11) 0.25305(14) 0.3574(2) 0.0405(5) Uani . . 1.000
    C C43 0.58382(13) 0.34722(17) 0.3798(3) 0.0584(7) Uani . . 1.000
    C C44 0.49211(14) 0.3309(2) 0.3954(3) 0.0685(8) Uani . . 1.000
    C C45 0.45425(13) 0.2225(2) 0.3881(3) 0.0638(8) Uani . . 1.000
    C C46 0.50775(16) 0.1288(2) 0.3660(4) 0.0746(9) Uani . . 1.000
    C C47 0.60028(14) 0.14359(17) 0.3505(3) 0.0629(7) Uani . . 1.000
    H H2 1.02730 0.52870 0.20700 0.0500 Uiso . . 1.000
    H H3 0.86980 0.51960 0.22830 0.0520 Uiso . . 1.000
    H H5 0.91910 0.20460 0.46480 0.0460 Uiso . . 1.000
    H H6 1.07550 0.21210 0.43790 0.0450 Uiso . . 1.000
    H H11 1.23500 0.47150 0.53220 0.0480 Uiso . . 1.000
    H H12 1.24380 0.35210 0.57000 0.0480 Uiso . . 1.000
    H H41 0.76760 0.19860 0.30880 0.0490 Uiso . . 1.000
    H H43 0.60920 0.42360 0.38450 0.0700 Uiso . . 1.000
    H H44 0.45490 0.39620 0.41160 0.0820 Uiso . . 1.000
    H H45 0.39080 0.21220 0.39820 0.0760 Uiso . . 1.000
    H H46 0.48150 0.05290 0.36120 0.0900 Uiso . . 1.000
    H H47 0.63700 0.07770 0.33510 0.0750 Uiso . . 1.000
loop_
    _atom_site_aniso_label
    _atom_site_aniso_U_11
    _atom_site_aniso_U_22
    _atom_site_aniso_U_33
    _atom_site_aniso_U_12
    _atom_site_aniso_U_13
    _atom_site_aniso_U_23
    S1 0.0320(2) 0.0436(2) 0.0465(3) -0.0013(2) 0.0148(2) -0.0021(2)
    O11 0.0422(7) 0.0583(8) 0.0686(9) 0.0029(6) 0.0177(6) -0.0237(7)
    O12 0.0473(7) 0.0774(9) 0.0668(9) -0.0024(6) 0.0241(6) 0.0241(7)
    N1 0.0351(7) 0.0369(7) 0.0540(9) -0.0028(6) 0.0118(6) -0.0050(6)
    N4 0.0323(7) 0.0386(7) 0.0470(8) 0.0007(6) 0.0119(6) -0.0024(6)
    C1 0.0308(8) 0.0361(8) 0.0373(8) -0.0016(6) 0.0095(6) -0.0039(7)
    C2 0.0416(9) 0.0326(8) 0.0550(10) -0.0002(7) 0.0176(8) 0.0056(7)
    C3 0.0383(9) 0.0348(8) 0.0579(11) 0.0064(7) 0.0143(8) 0.0051(8)
    C4 0.0320(8) 0.0354(8) 0.0385(8) -0.0003(6) 0.0102(6) -0.0055(7)
    C5 0.0367(8) 0.0343(8) 0.0446(9) -0.0019(6) 0.0109(7) 0.0041(7)
    C6 0.0336(8) 0.0347(8) 0.0443(9) 0.0027(6) 0.0064(7) 0.0031(7)
    C41 0.0359(9) 0.0387(9) 0.0488(9) 0.0015(7) 0.0112(7) -0.0055(7)
    C42 0.0335(8) 0.0430(9) 0.0453(9) -0.0030(7) 0.0097(7) -0.0031(7)
    C43 0.0378(10) 0.0477(10) 0.0915(15) -0.0012(8) 0.0188(10) -0.0052(10)
    C44 0.0394(11) 0.0706(14) 0.0988(17) 0.0055(10) 0.0226(11) -0.0102(13)
    C45 0.0366(10) 0.0868(16) 0.0701(14) -0.0095(10) 0.0169(9) -0.0023(12)
    C46 0.0548(13) 0.0639(14) 0.1079(19) -0.0227(11) 0.0245(13) -0.0024(13)
    C47 0.0462(11) 0.0489(11) 0.0965(16) -0.0058(9) 0.0225(11) -0.0086(11)
_geom_special_details
;
Bond distances, angles <i>etc</i>. have been calculated using the rounded
fractional coordinates. All su's are estimated from the variances of the
(full) variance-covariance matrix. The cell e.s.d.'s are taken into account in
the estimation of distances, angles and torsion angles
;
loop_
    _geom_bond_atom_site_label_1
    _geom_bond_atom_site_label_2
    _geom_bond_site_symmetry_1
    _geom_bond_site_symmetry_2
    _geom_bond_distance
    _geom_bond_publ_flag
    S1 O11 . . 1.4337(13) no
    S1 O12 . . 1.4256(15) no
    S1 N1 . . 1.6051(15) no
    S1 C1 . . 1.7737(17) no
    N4 C4 . . 1.421(2) no
    N4 C41 . . 1.271(2) no
    N1 H12 . . 0.8700 no
    N1 H11 . . 0.8600 no
    C1 C6 . . 1.388(2) no
    C1 C2 . . 1.384(2) no
    C2 C3 . . 1.384(2) no
    C3 C4 . . 1.390(2) no
    C4 C5 . . 1.395(2) no
    C5 C6 . . 1.379(2) no
    C41 C42 . . 1.465(2) no
    C42 C47 . . 1.375(3) no
    C42 C43 . . 1.383(3) no
    C43 C44 . . 1.378(3) no
    C44 C45 . . 1.358(3) no
    C45 C46 . . 1.362(3) no
    C46 C47 . . 1.387(3) no
    C2 H2 . . 0.9500 no
    C3 H3 . . 0.9500 no
    C5 H5 . . 0.9500 no
    C6 H6 . . 0.9500 no
    C41 H41 . . 0.9500 no
    C43 H43 . . 0.9500 no
    C44 H44 . . 0.9500 no
    C45 H45 . . 0.9500 no
    C46 H46 . . 0.9500 no
    C47 H47 . . 0.9500 no
loop_
    _geom_contact_atom_site_label_1
    _geom_contact_atom_site_label_2
    _geom_contact_distance
    _geom_contact_site_symmetry_1
    _geom_contact_site_symmetry_2
    _geom_contact_publ_flag
    S1 H6 3.1100 . 4_554 no
    O11 C6 3.398(2) . 4_554 no
    O11 N1 2.9845(19) . 4_554 no
    O11 H45 2.6500 . 1_655 no
    O11 H6 2.6900 . . no
    O11 H6 2.8400 . 4_554 no
    O11 H12 2.1300 . 4_554 no
    O12 H2 2.5500 . . no
    O12 H41 2.6800 . 2_755 no
    O12 H47 2.7900 . 2_755 no
    N1 N4 2.9955(18) . 3_766 no
    N1 O11 2.9845(19) . 4_555 no
    N4 N1 2.9955(18) . 3_766 no
    N1 H43 2.8200 . 3_766 no
    N4 H43 2.6700 . . no
    N4 H11 2.1400 . 3_766 no
    C6 O11 3.398(2) . 4_555 no
    C44 C47 3.542(3) . 4_555 no
    C47 C44 3.542(3) . 4_554 no
    C2 H5 3.0200 . 4_554 no
    C3 H11 3.0100 . 3_766 no
    C3 H5 3.0400 . 4_554 no
    C4 H11 2.8400 . 3_766 no
    C5 H2 2.9900 . 2_745 no
    C5 H41 2.5900 . . no
    C6 H2 3.0200 . 2_745 no
    C41 H5 2.7000 . . no
    C43 H46 3.0300 . 2_655 no
    C46 H46 2.9600 . 3_656 no
    H2 O12 2.5500 . . no
    H2 C5 2.9900 . 2_755 no
    H2 C6 3.0200 . 2_755 no
    H5 C41 2.7000 . . no
    H5 H41 2.2600 . . no
    H5 C2 3.0200 . 4_555 no
    H5 C3 3.0400 . 4_555 no
    H6 O11 2.6900 . . no
    H6 S1 3.1100 . 4_555 no
    H6 O11 2.8400 . 4_555 no
    H11 N4 2.1400 . 3_766 no
    H11 C3 3.0100 . 3_766 no
    H11 C4 2.8400 . 3_766 no
    H11 H43 2.5100 . 3_766 no
    H12 O11 2.1300 . 4_555 no
    H41 C5 2.5900 . . no
    H41 H5 2.2600 . . no
    H41 H47 2.4000 . . no
    H41 O12 2.6800 . 2_745 no
    H43 N4 2.6700 . . no
    H43 H46 2.5400 . 2_655 no
    H43 N1 2.8200 . 3_766 no
    H43 H11 2.5100 . 3_766 no
    H45 O11 2.6500 . 1_455 no
    H46 C43 3.0300 . 2_645 no
    H46 H43 2.5400 . 2_645 no
    H46 C46 2.9600 . 3_656 no
    H46 H46 2.4300 . 3_656 no
    H47 H41 2.4000 . . no
    H47 O12 2.7900 . 2_745 no
loop_
    _geom_angle_atom_site_label_1
    _geom_angle_atom_site_label_2
    _geom_angle_atom_site_label_3
    _geom_angle_site_symmetry_1
    _geom_angle_site_symmetry_2
    _geom_angle_site_symmetry_3
    _geom_angle
    _geom_angle_publ_flag
    O11 S1 O12 . . . 119.52(8) no
    O11 S1 N1 . . . 106.13(8) no
    O11 S1 C1 . . . 106.51(7) no
    O12 S1 N1 . . . 107.74(8) no
    O12 S1 C1 . . . 107.41(8) no
    N1 S1 C1 . . . 109.25(7) no
    C4 N4 C41 . . . 118.77(13) no
    H11 N1 H12 . . . 109.00 no
    S1 N1 H11 . . . 110.00 no
    S1 N1 H12 . . . 109.00 no
    S1 C1 C2 . . . 120.51(12) no
    S1 C1 C6 . . . 119.12(12) no
    C2 C1 C6 . . . 120.36(15) no
    C1 C2 C3 . . . 119.85(15) no
    C2 C3 C4 . . . 120.29(15) no
    C3 C4 C5 . . . 119.33(15) no
    N4 C4 C5 . . . 122.43(14) no
    N4 C4 C3 . . . 118.17(14) no
    C4 C5 C6 . . . 120.41(15) no
    C1 C6 C5 . . . 119.73(15) no
    N4 C41 C42 . . . 124.13(15) no
    C41 C42 C43 . . . 122.64(15) no
    C41 C42 C47 . . . 118.91(16) no
    C43 C42 C47 . . . 118.45(17) no
    C42 C43 C44 . . . 120.38(18) no
    C43 C44 C45 . . . 120.8(2) no
    C44 C45 C46 . . . 119.6(2) no
    C45 C46 C47 . . . 120.4(2) no
    C42 C47 C46 . . . 120.39(19) no
    C1 C2 H2 . . . 120.00 no
    C3 C2 H2 . . . 120.00 no
    C2 C3 H3 . . . 120.00 no
    C4 C3 H3 . . . 120.00 no
    C4 C5 H5 . . . 120.00 no
    C6 C5 H5 . . . 120.00 no
    C1 C6 H6 . . . 120.00 no
    C5 C6 H6 . . . 120.00 no
    N4 C41 H41 . . . 118.00 no
    C42 C41 H41 . . . 118.00 no
    C42 C43 H43 . . . 120.00 no
    C44 C43 H43 . . . 120.00 no
    C43 C44 H44 . . . 120.00 no
    C45 C44 H44 . . . 120.00 no
    C44 C45 H45 . . . 120.00 no
    C46 C45 H45 . . . 120.00 no
    C45 C46 H46 . . . 120.00 no
    C47 C46 H46 . . . 120.00 no
    C42 C47 H47 . . . 120.00 no
    C46 C47 H47 . . . 120.00 no
loop_
    _geom_torsion_atom_site_label_1
    _geom_torsion_atom_site_label_2
    _geom_torsion_atom_site_label_3
    _geom_torsion_atom_site_label_4
    _geom_torsion_site_symmetry_1
    _geom_torsion_site_symmetry_2
    _geom_torsion_site_symmetry_3
    _geom_torsion_site_symmetry_4
    _geom_torsion
    _geom_torsion_publ_flag
    O11 S1 C1 C2 . . . . -141.95(13) no
    O11 S1 C1 C6 . . . . 38.53(15) no
    O12 S1 C1 C2 . . . . -12.78(15) no
    O12 S1 C1 C6 . . . . 167.69(13) no
    N1 S1 C1 C2 . . . . 103.82(13) no
    N1 S1 C1 C6 . . . . -75.71(14) no
    C41 N4 C4 C3 . . . . 143.94(15) no
    C41 N4 C4 C5 . . . . -39.2(2) no
    C4 N4 C41 C42 . . . . 177.62(14) no
    S1 C1 C2 C3 . . . . -179.89(12) no
    C6 C1 C2 C3 . . . . -0.4(2) no
    S1 C1 C6 C5 . . . . 179.21(12) no
    C2 C1 C6 C5 . . . . -0.3(2) no
    C1 C2 C3 C4 . . . . 0.0(2) no
    C2 C3 C4 N4 . . . . 178.08(14) no
    C2 C3 C4 C5 . . . . 1.1(2) no
    N4 C4 C5 C6 . . . . -178.65(14) no
    C3 C4 C5 C6 . . . . -1.8(2) no
    C4 C5 C6 C1 . . . . 1.4(2) no
    N4 C41 C42 C43 . . . . 8.1(3) no
    N4 C41 C42 C47 . . . . -172.62(17) no
    C41 C42 C43 C44 . . . . 179.57(18) no
    C47 C42 C43 C44 . . . . 0.3(3) no
    C41 C42 C47 C46 . . . . -179.4(2) no
    C43 C42 C47 C46 . . . . -0.1(3) no
    C42 C43 C44 C45 . . . . -0.4(3) no
    C43 C44 C45 C46 . . . . 0.3(4) no
    C44 C45 C46 C47 . . . . -0.2(4) no
    C45 C46 C47 C42 . . . . 0.1(4) no
loop_
    _geom_hbond_atom_site_label_D
    _geom_hbond_atom_site_label_H
    _geom_hbond_atom_site_label_A
    _geom_hbond_site_symmetry_A
    _geom_hbond_distance_DH
    _geom_hbond_distance_HA
    _geom_hbond_distance_DA
    _geom_hbond_angle_DHA
    _geom_hbond_publ_flag
    N1 H11 N4 3_766 0.86 2.14 2.9955(18) 171 yes
    N1 H12 O11 4_555 0.87 2.13 2.9845(19) 171 yes
