# Supplementary material for: 4-(Benzyl­ideneamino)benzene­sulfonamide
Source: Acta Crystallogr Sect E Struct Rep Online. 2009 Aug 8;65(Pt 9):o2087. doi: 10.1107/S1600536809030256 (PMC2970159; doi:10.1107/S1600536809030256)
Supplement: Supplementary file 2 [file e-65-o2087-Isup2.hkl]

# 
# h,k,l, Fc-squared, Fo-squared, sigma(Fo-squared) and status flag 
# 
data_I
_shelx_title '  xcalibur' 
_shelx_refln_list_code          4 
_shelx_F_calc_maximum      198.58 
_exptl_crystal_F_000       544.00 
_reflns_d_resolution_high  0.8361 
 
loop_ 
 _symmetry_equiv_pos_as_xyz 
 'x, y, z' 
 '-x, y+1/2, -z+1/2' 
 '-x, -y, -z' 
 'x, -y-1/2, z-1/2' 
 
_cell_length_a    14.5206 
_cell_length_b    11.4992 
_cell_length_c     7.7846 
_cell_angle_alpha  90.000 
_cell_angle_beta  103.287 
_cell_angle_gamma  90.000 
 
_shelx_F_squared_multiplier     1.000 
 
loop_ 
 _refln_index_h 
 _refln_index_k 
 _refln_index_l 
 _refln_F_squared_calc 
 _refln_F_squared_meas 
 _refln_F_squared_sigma 
 _refln_observed_status 
   3   0   0     9124.94     9266.30     69.23 o 
   4   0   0     4885.99     4987.36     28.13 o 
   5   0   0     6474.06     6268.42     34.85 o 
   6   0   0      119.95      159.05      5.75 o 
   7   0   0     4838.61     5080.76     53.57 o 
   8   0   0      290.01      228.24      5.31 o 
   9   0   0      158.77      179.32      5.24 o 
  10   0   0      825.10      834.50     10.72 o 
  11   0   0      235.54      231.65      7.54 o 
  12   0   0        5.27        6.80      2.74 o 
  13   0   0      630.29      644.26      7.25 o 
  14   0   0        7.03       14.20      2.95 o 
  15   0   0      163.39      163.61      6.17 o 
  16   0   0      292.84      324.46      8.12 o 
   2   1   0     4161.16     4286.43     19.39 o 
   3   1   0     2091.94     2182.45     13.98 o 
   4   1   0     2727.33     2765.41     10.15 o 
   5   1   0      459.24      505.72      3.95 o 
   6   1   0      422.74      382.77      1.90 o 
   7   1   0     4531.38     4823.90     26.01 o 
   8   1   0      103.69       96.20      1.51 o 
   9   1   0      166.95      157.64      2.12 o 
  10   1   0      131.86      116.45      4.99 o 
  11   1   0      112.44      123.60      3.03 o 
  12   1   0      205.66      209.55      3.75 o 
  13   1   0       56.16       47.79      2.32 o 
  14   1   0        3.92        2.25      2.03 o 
  15   1   0      163.26      160.69      4.62 o 
  16   1   0       25.93       25.63      2.48 o 
   0   2   0     6924.24     6885.30     61.57 o 
   1   2   0     1897.54     1924.01     12.12 o 
   2   2   0      178.84      182.35      1.45 o 
   3   2   0       77.81       88.38      0.79 o 
   4   2   0      164.96      156.40      1.59 o 
   5   2   0        3.03        2.91      0.76 o 
   6   2   0      408.23      450.59      2.60 o 
   7   2   0      445.13      505.01      3.16 o 
   8   2   0        4.30        4.99      0.76 o 
   9   2   0       83.23       85.61      1.37 o 
  10   2   0      418.22      413.99      3.56 o 
  11   2   0      183.17      175.28      2.60 o 
  12   2   0      282.52      286.76      4.16 o 
  13   2   0       61.26       53.57      2.65 o 
  14   2   0       17.60       22.09      2.67 o 
  15   2   0        2.13        4.12      2.16 o 
  16   2   0       15.85       16.19      2.12 o 
   1   3   0     2113.13     1928.61      7.19 o 
   2   3   0      332.60      300.38      1.41 o 
   3   3   0     2207.19     2143.01      5.33 o 
   4   3   0      134.40      189.00      1.23 o 
   5   3   0       49.64       52.99      0.97 o 
   6   3   0      362.73      330.17      2.09 o 
   7   3   0       83.55       87.63      1.27 o 
   8   3   0      235.87      248.25      1.88 o 
   9   3   0        3.35        3.21      0.90 o 
  10   3   0     1308.66     1242.87     15.12 o 
  11   3   0      603.22      601.12      6.32 o 
  12   3   0      297.97      297.76      3.71 o 
  13   3   0       35.93       39.36      2.26 o 
  14   3   0      159.73      162.27      3.26 o 
  15   3   0      298.74      294.78      9.91 o 
  16   3   0       10.54       10.90      2.30 o 
   0   4   0      706.08      685.72      4.13 o 
   1   4   0      889.40      976.59      6.84 o 
   2   4   0      255.81      209.13      2.16 o 
   3   4   0     4344.07     4559.51     20.18 o 
   4   4   0      191.06      214.33      1.40 o 
   5   4   0       21.74       13.64      0.78 o 
   6   4   0       17.88        8.23      0.88 o 
   7   4   0        4.12        4.69      0.97 o 
   8   4   0       40.38       40.64      1.24 o 
   9   4   0      359.19      338.43      3.89 o 
  10   4   0      516.71      531.11      2.97 o 
  11   4   0       68.99       71.66      2.63 o 
  12   4   0      230.08      204.25      3.91 o 
  13   4   0      144.61      151.05      3.06 o 
  14   4   0      107.03      100.73      3.51 o 
  15   4   0        7.86        9.63      2.18 o 
  16   4   0      173.15      161.22      4.12 o 
   1   5   0      145.72      171.68      1.78 o 
   2   5   0      146.16      139.31      1.35 o 
   3   5   0       45.80       57.26      1.03 o 
   4   5   0     2313.10     2692.19      9.69 o 
   5   5   0      162.17      165.11      1.42 o 
   6   5   0        4.97        2.54      0.87 o 
   7   5   0      118.27      116.07      1.79 o 
   8   5   0        0.18        0.96      1.13 o 
   9   5   0        6.51        6.52      1.10 o 
  10   5   0     1916.88     1909.13     10.46 o 
  11   5   0      487.58      477.70      3.65 o 
  12   5   0      116.61      115.00      2.25 o 
  13   5   0       22.23       21.57      1.72 o 
  14   5   0        2.77        5.08      1.91 o 
  15   5   0       72.37       70.73      2.56 o 
   0   6   0      296.29      306.64      3.61 o 
   1   6   0      161.09      170.12      2.27 o 
   2   6   0      513.34      557.88      3.10 o 
   3   6   0      422.31      483.96      2.41 o 
   4   6   0      194.82      181.89      1.69 o 
   5   6   0        5.99        7.55      0.91 o 
   6   6   0       63.97       61.66      1.26 o 
   7   6   0       68.38       76.27      1.56 o 
   8   6   0        0.11        1.65      1.29 o 
   9   6   0        0.58        1.06      1.42 o 
  10   6   0      506.66      514.95      3.93 o 
  11   6   0      197.23      188.41      3.29 o 
  12   6   0       37.81       42.17      2.35 o 
  13   6   0        0.00        1.66      2.05 o 
  14   6   0       22.05       23.09      2.95 o 
  15   6   0        0.14        0.23      2.83 o 
   1   7   0      354.26      377.32      2.16 o 
   2   7   0      555.74      594.50      3.50 o 
   3   7   0        9.38        6.90      1.01 o 
   4   7   0      238.77      261.93      2.08 o 
   5   7   0       61.15       70.36      1.43 o 
   6   7   0      103.26      108.23      1.95 o 
   7   7   0       35.74       39.48      1.86 o 
   8   7   0        0.75        0.95      1.48 o 
   9   7   0      439.77      442.91      5.25 o 
  10   7   0        1.63        3.83      2.00 o 
  11   7   0        9.54        7.05      2.02 o 
  12   7   0       53.57       57.68      2.60 o 
  13   7   0       52.04       50.68      2.61 o 
  14   7   0        2.69        4.55      3.27 o 
   0   8   0     3839.72     3880.35     13.93 o 
   1   8   0      129.17      134.56      1.65 o 
   2   8   0      533.47      532.43      2.99 o 
   3   8   0      521.64      539.84      4.46 o 
   4   8   0        1.57        1.11      1.01 o 
   5   8   0      626.63      605.81      3.04 o 
   6   8   0       43.77       53.45      1.37 o 
   7   8   0      342.30      306.53      3.04 o 
   8   8   0      271.96      274.85      3.08 o 
   9   8   0      104.15      104.02      2.32 o 
  10   8   0       19.45       22.24      2.16 o 
  11   8   0       40.22       41.83      2.39 o 
  12   8   0       42.32       38.37      2.47 o 
  13   8   0      172.29      179.90      3.61 o 
   1   9   0       14.87       13.63      1.17 o 
   2   9   0      308.23      288.16      3.70 o 
   3   9   0      124.80      117.90      1.63 o 
   4   9   0      167.64      158.13      2.20 o 
   5   9   0       48.76       57.35      1.49 o 
   6   9   0      148.79      140.88      2.95 o 
   7   9   0      735.22      692.83      7.53 o 
   8   9   0        0.68        2.71      2.42 o 
   9   9   0      228.09      216.70      4.36 o 
  10   9   0       50.42       56.26      3.20 o 
  11   9   0       13.30       14.02      2.83 o 
  12   9   0       51.52       54.59      3.29 o 
   0  10   0      810.33      795.28      5.44 o 
   1  10   0        7.08        7.84      1.51 o 
   2  10   0       37.06       42.23      1.82 o 
   3  10   0        1.27        0.05      1.61 o 
   4  10   0       31.56       28.11      1.68 o 
   5  10   0       40.67       30.58      2.02 o 
   6  10   0       15.15       16.56      2.09 o 
   7  10   0       29.41       30.77      2.93 o 
   8  10   0       10.17       10.98      2.74 o 
   9  10   0       21.23       16.91      2.87 o 
  10  10   0       99.74       90.26      3.61 o 
  11  10   0        5.66       11.80      2.95 o 
   1  11   0      349.33      348.29      4.08 o 
   2  11   0       12.50       15.37      1.69 o 
   3  11   0        4.16        2.23      1.82 o 
   4  11   0       77.82       79.13      2.41 o 
   5  11   0        8.28        9.60      1.96 o 
   6  11   0       96.06       89.33      2.81 o 
   7  11   0       22.39       27.80      2.93 o 
   8  11   0       26.95       29.98      3.02 o 
   9  11   0       31.80       36.47      3.10 o 
  10  11   0       28.39       35.68      3.27 o 
   0  12   0      298.42      286.35      4.84 o 
   1  12   0      277.08      268.75      3.28 o 
   2  12   0        8.58        8.14      1.82 o 
   3  12   0       97.27       97.43      2.69 o 
   4  12   0        0.02        2.02      1.92 o 
   5  12   0       39.53       41.68      2.28 o 
   6  12   0       53.92       58.01      3.70 o 
   7  12   0       14.99       10.19      2.94 o 
   8  12   0      125.89      127.88      4.22 o 
   1  13   0        3.42        6.92      1.90 o 
   2  13   0        0.13        1.64      1.83 o 
   3  13   0        8.43        8.26      1.93 o 
   4  13   0        4.08        8.48      2.12 o 
   5  13   0        8.30        9.95      2.37 o 
 -17   1   1       64.25       78.16      4.53 o 
 -16   1   1       23.20       19.91      3.53 o 
 -15   1   1      144.02      142.82      3.68 o 
 -14   1   1      105.43       94.21      2.56 o 
 -13   1   1      150.74      136.27      3.16 o 
 -12   1   1       63.38       75.45      2.56 o 
 -11   1   1      104.29      104.74      2.14 o 
 -10   1   1      305.00      291.94      3.49 o 
  -9   1   1      437.83      421.54      3.74 o 
  -8   1   1       53.67       61.55      1.79 o 
  -7   1   1     3016.95     3184.12     33.22 o 
  -6   1   1     4788.49     5115.83     42.77 o 
  -5   1   1      234.70      201.88      2.46 o 
  -4   1   1     4261.34     4260.89     26.30 o 
  -3   1   1      343.42      396.83      3.84 o 
  -2   1   1     2182.18     2211.38     17.30 o 
  -1   1   1      203.69      221.35      1.90 o 
   0   1   1     3306.09     3262.67     29.12 o 
   1   1   1     3353.40     3396.87     20.82 o 
   2   1   1      112.21      106.41      1.56 o 
   3   1   1     1009.89      918.86      6.43 o 
   4   1   1      627.67      615.54      2.54 o 
   5   1   1       17.90       21.64      1.40 o 
   6   1   1      507.30      480.23      3.70 o 
   7   1   1     1772.75     1881.77     11.27 o 
   8   1   1      181.18      189.59      4.54 o 
   9   1   1      217.40      195.09      3.25 o 
  10   1   1      600.26      587.95     10.39 o 
  11   1   1       42.47       48.45      2.68 o 
  12   1   1      256.90      262.03      6.22 o 
  13   1   1        7.32       10.27      2.22 o 
  14   1   1      148.15      159.10      3.44 o 
  15   1   1       92.46       86.44      2.48 o 
  16   1   1       26.32       33.47      2.26 o 
 -16   2   1      190.34      188.49      5.48 o 
 -15   2   1        1.02        1.01      3.05 o 
 -14   2   1       34.90       44.37      2.49 o 
 -13   2   1        6.92       14.48      2.08 o 
 -12   2   1        6.56        5.16      1.39 o 
 -11   2   1      181.37      167.03      1.93 o 
 -10   2   1        0.29        2.59      1.20 o 
  -9   2   1       68.20       88.52      1.93 o 
  -8   2   1      978.02      974.11      6.28 o 
  -7   2   1      242.05      221.04      2.25 o 
  -6   2   1      407.42      314.80      2.18 o 
  -5   2   1     2922.43     2906.91     22.34 o 
  -4   2   1       45.29       70.20      0.95 o 
  -3   2   1     5275.59     5089.20     27.26 o 
  -2   2   1     1327.27     1352.04      4.76 o 
  -1   2   1    10097.52    10166.53     46.37 o 
   0   2   1    15466.79    15583.75     45.93 o 
   1   2   1     4162.64     4406.30     28.44 o 
   2   2   1     1315.59     1239.04      3.35 o 
   3   2   1      994.21     1032.50      4.51 o 
   4   2   1        2.69        9.56      1.08 o 
   5   2   1      621.24      579.45      2.91 o 
   6   2   1        5.44        3.24      1.15 o 
   7   2   1      656.69      700.70      5.96 o 
   8   2   1     1481.01     1481.47      7.93 o 
   9   2   1       37.03       37.74      1.94 o 
  10   2   1     1160.79     1172.35     10.98 o 
  11   2   1      391.79      380.88      5.30 o 
  12   2   1        3.00        6.92      2.06 o 
  13   2   1      706.29      708.32      5.09 o 
  14   2   1        0.19        2.25      1.98 o 
  15   2   1      140.76      153.50      3.03 o 
  16   2   1      156.50      154.40      3.00 o 
 -16   3   1       49.91       57.22      3.40 o 
 -15   3   1       34.81       47.34      3.15 o 
 -14   3   1       12.99       17.87      1.98 o 
 -13   3   1      585.19      545.20      6.39 o 
 -12   3   1        3.51        5.67      1.75 o 
 -11   3   1        3.68        5.28      1.28 o 
 -10   3   1      876.44      867.64      5.63 o 
  -9   3   1      131.19      125.90      2.15 o 
  -8   3   1       95.60       96.48      1.54 o 
  -7   3   1      568.38      570.99      2.65 o 
  -6   3   1      106.31      105.45      1.32 o 
  -5   3   1      312.48      283.78      1.74 o 
  -4   3   1       37.18       24.32      1.02 o 
  -3   3   1     1452.65     1547.30      5.43 o 
  -2   3   1      888.20      832.39      3.29 o 
  -1   3   1      404.82      481.63      2.71 o 
   0   3   1     3218.60     3440.38     23.58 o 
   1   3   1      620.11      598.68      4.04 o 
   2   3   1        0.05        1.30      0.94 o 
   3   3   1       19.00       13.84      0.91 o 
   4   3   1      301.95      349.49      2.60 o 
   5   3   1       54.70       65.07      1.11 o 
   6   3   1      145.91      162.03      1.87 o 
   7   3   1       20.10       19.80      1.20 o 
   8   3   1       25.50       27.60      2.07 o 
   9   3   1      229.76      216.94      2.65 o 
  10   3   1      361.96      355.54      3.39 o 
  11   3   1       33.18       32.24      2.00 o 
  12   3   1        1.34        5.02      2.08 o 
  13   3   1        0.00        2.16      1.87 o 
  14   3   1        0.30        2.57      1.90 o 
  15   3   1       13.16       17.48      2.13 o 
 -16   4   1        2.53        5.33      2.80 o 
 -15   4   1        0.74        3.58      2.64 o 
 -14   4   1       10.38       11.75      2.00 o 
 -13   4   1       31.65       33.76      1.77 o 
 -12   4   1       28.91       29.32      1.68 o 
 -11   4   1       60.10       58.30      1.51 o 
 -10   4   1      136.99      140.71      2.47 o 
  -9   4   1      127.07      123.84      1.90 o 
  -8   4   1       57.66       62.14      1.39 o 
  -7   4   1       53.82       45.17      1.21 o 
  -6   4   1        9.83       19.60      1.00 o 
  -5   4   1      650.71      664.80      2.99 o 
  -4   4   1      105.76      108.24      1.26 o 
  -3   4   1       12.32        8.81      0.84 o 
  -2   4   1        0.01        0.36      0.90 o 
  -1   4   1     1090.13     1128.76      4.07 o 
   0   4   1       48.37       52.25      1.20 o 
   1   4   1       22.57       24.62      1.20 o 
   2   4   1      119.70      122.63      1.12 o 
   3   4   1       62.93       63.11      1.22 o 
   4   4   1        2.63        2.27      0.86 o 
   5   4   1       22.25       22.06      0.98 o 
   6   4   1       83.44       76.70      1.57 o 
   7   4   1      179.42      171.55      6.12 o 
   8   4   1        5.88        4.62      1.41 o 
   9   4   1        1.75        4.26      1.53 o 
  10   4   1       54.12       53.99      2.30 o 
  11   4   1      486.12      486.88      4.59 o 
  12   4   1       37.00       35.56      2.36 o 
  13   4   1       66.97       63.47      2.65 o 
  14   4   1        2.01        3.53      2.14 o 
  15   4   1       26.98       26.84      2.52 o 
 -16   5   1       27.66       23.93      3.03 o 
 -15   5   1      191.86      200.70      4.48 o 
 -14   5   1        0.32        3.95      2.55 o 
 -13   5   1       19.47       18.40      2.04 o 
 -12   5   1       26.11       28.87      2.11 o 
 -11   5   1      382.41      355.62      3.38 o 
 -10   5   1      456.58      478.34      3.01 o 
  -9   5   1      345.21      340.21      3.55 o 
  -8   5   1       74.81       69.98      1.81 o 
  -7   5   1      110.75      118.50      2.28 o 
  -6   5   1       78.45       75.63      1.51 o 
  -5   5   1      139.97      140.77      1.68 o 
  -4   5   1       55.12       41.67      1.35 o 
  -3   5   1      791.54      930.62      4.16 o 
  -2   5   1     1305.54     1343.63      7.46 o 
  -1   5   1      147.65      139.59      2.69 o 
   0   5   1      327.35      345.50      2.38 o 
   1   5   1      355.92      348.77      2.32 o 
   2   5   1      586.00      641.62      3.87 o 
   3   5   1       17.77       16.71      0.79 o 
   4   5   1       24.82       23.28      1.17 o 
   5   5   1       84.08       80.91      1.72 o 
   6   5   1       73.30       81.19      1.87 o 
   7   5   1      143.14      137.67      1.82 o 
   8   5   1        3.01        2.56      1.30 o 
   9   5   1       10.85       10.13      1.64 o 
  10   5   1      547.01      524.55      4.25 o 
  11   5   1        3.88        5.05      1.80 o 
  12   5   1       48.06       51.43      2.17 o 
  13   5   1       35.37       31.04      2.11 o 
  14   5   1       86.58       81.92      2.94 o 
  15   5   1       25.96       26.94      2.54 o 
 -15   6   1       30.06       23.45      2.89 o 
 -14   6   1      157.76      141.60      3.92 o 
 -13   6   1       28.63       37.95      2.32 o 
 -12   6   1       18.46       17.76      2.10 o 
 -11   6   1        0.10        0.81      1.86 o 
 -10   6   1      595.63      593.96      7.91 o 
  -9   6   1      115.05      114.90      2.41 o 
  -8   6   1      719.15      718.60      7.44 o 
  -7   6   1       28.52       30.78      1.86 o 
  -6   6   1      118.46      113.99      2.31 o 
  -5   6   1      282.30      264.10      2.31 o 
  -4   6   1      598.74      646.23      4.75 o 
  -3   6   1      973.27     1008.47      3.77 o 
  -2   6   1      501.58      496.86      2.55 o 
  -1   6   1      359.51      393.18      3.83 o 
   0   6   1       31.57       20.57      1.14 o 
   1   6   1      227.89      242.03      4.53 o 
   2   6   1      646.33      648.36      6.91 o 
   3   6   1     1041.07     1109.98      5.42 o 
   4   6   1       55.88       63.67      1.13 o 
   5   6   1       20.16       11.89      1.22 o 
   6   6   1        9.90       10.39      1.11 o 
   7   6   1      103.64       98.63      1.61 o 
   8   6   1      467.90      439.59      3.46 o 
   9   6   1       12.19       12.03      1.69 o 
  10   6   1      262.05      257.48      2.82 o 
  11   6   1      121.40      116.50      2.53 o 
  12   6   1       50.39       51.52      2.23 o 
  13   6   1      104.29      103.35      3.04 o 
  14   6   1        5.96        4.89      2.19 o 
 -14   7   1       68.68       71.39      2.89 o 
 -13   7   1       49.44       47.64      2.29 o 
 -12   7   1       84.97       78.75      2.41 o 
 -11   7   1       89.46       84.54      2.36 o 
 -10   7   1     1193.67     1180.82      9.01 o 
  -9   7   1      558.31      553.38      4.09 o 
  -8   7   1      173.67      166.57      2.51 o 
  -7   7   1      205.56      199.78      2.41 o 
  -6   7   1       10.60       11.27      1.34 o 
  -5   7   1       28.81       18.23      1.19 o 
  -4   7   1       16.26       22.94      1.12 o 
  -3   7   1      668.66      732.77      6.81 o 
  -2   7   1       82.54       82.29      1.37 o 
  -1   7   1      138.60      140.30      2.29 o 
   0   7   1       40.10       34.58      0.78 o 
   1   7   1       59.30       53.89      1.50 o 
   2   7   1        9.32       10.90      0.92 o 
   3   7   1      134.80      125.37      2.09 o 
   4   7   1      134.30      131.36      1.53 o 
   5   7   1       19.28       16.50      1.19 o 
   6   7   1       66.10       62.70      1.54 o 
   7   7   1      126.73      124.38      2.61 o 
   8   7   1       19.00       21.17      1.68 o 
   9   7   1        0.68        4.05      1.85 o 
  10   7   1      309.36      298.57      3.33 o 
  11   7   1        5.53        3.45      1.74 o 
  12   7   1        4.44        5.45      2.52 o 
  13   7   1       39.95       40.33      3.04 o 
 -13   8   1        0.26        2.65      2.53 o 
 -12   8   1        0.71       -0.09      2.13 o 
 -11   8   1       11.53       10.64      2.19 o 
 -10   8   1        0.35        1.48      2.12 o 
  -9   8   1      110.93      112.17      2.45 o 
  -8   8   1        1.32        0.86      1.64 o 
  -7   8   1       24.18       21.39      1.49 o 
  -6   8   1        0.13        1.82      1.35 o 
  -5   8   1        8.66        8.42      1.26 o 
  -4   8   1       12.67       15.35      1.20 o 
  -3   8   1        0.35        1.36      1.10 o 
  -2   8   1        4.56        2.62      1.12 o 
  -1   8   1       31.75       32.61      1.54 o 
   0   8   1      128.32      115.88      3.18 o 
   1   8   1      224.78      213.86      5.01 o 
   2   8   1      170.13      172.76      2.94 o 
   3   8   1      229.97      231.80      2.97 o 
   4   8   1       38.48       46.54      1.35 o 
   5   8   1        4.34        4.54      1.28 o 
   6   8   1       25.88       29.21      1.50 o 
   7   8   1        6.20        6.30      1.31 o 
   8   8   1        3.29        2.89      1.60 o 
   9   8   1      192.21      184.83      3.99 o 
  10   8   1      271.30      258.49      3.79 o 
  11   8   1       38.59       36.98      2.89 o 
  12   8   1       42.21       39.63      3.88 o 
  13   8   1       54.35       58.85      4.31 o 
 -13   9   1       66.41       69.59      6.03 o 
 -12   9   1       56.50       55.52      2.78 o 
 -11   9   1        3.53        5.38      2.17 o 
 -10   9   1        3.35        1.21      1.85 o 
  -9   9   1       55.72       57.20      2.18 o 
  -8   9   1        5.12        6.03      1.79 o 
  -7   9   1      197.10      199.08      2.51 o 
  -6   9   1      234.84      224.06      2.53 o 
  -5   9   1      103.05      106.91      1.84 o 
  -4   9   1      258.31      264.99      2.26 o 
  -3   9   1       29.93       26.12      1.32 o 
  -2   9   1      625.61      641.18      6.05 o 
  -1   9   1        1.31        1.81      1.22 o 
   0   9   1      122.26      127.86      1.89 o 
   1   9   1      933.97      923.59      8.41 o 
   2   9   1       76.58       71.11      1.72 o 
   3   9   1       43.00       40.39      1.62 o 
   4   9   1       49.89       52.44      2.31 o 
   5   9   1        5.40        7.48      1.93 o 
   6   9   1       83.84       91.75      2.62 o 
   7   9   1       67.71       67.13      3.14 o 
   8   9   1       42.93       43.11      3.05 o 
   9   9   1      343.85      326.38      5.10 o 
  10   9   1       78.32       85.22      3.54 o 
  11   9   1       35.32       39.54      3.08 o 
  12   9   1       21.41       23.90      3.87 o 
 -11  10   1      197.18      198.04      4.69 o 
 -10  10   1       24.46       22.98      2.46 o 
  -9  10   1       40.28       38.21      2.47 o 
  -8  10   1      104.06      110.88      3.05 o 
  -7  10   1        3.33        4.88      2.23 o 
  -6  10   1       98.36      108.67      2.49 o 
  -5  10   1      198.61      188.53      2.60 o 
  -4  10   1        1.53        1.29      1.41 o 
  -3  10   1       41.16       41.60      1.47 o 
  -2  10   1      173.59      158.58      1.93 o 
  -1  10   1      600.18      597.85      3.41 o 
   0  10   1     1236.17     1222.87      8.76 o 
   1  10   1      809.98      785.53      6.45 o 
   2  10   1      219.13      203.65      4.34 o 
   3  10   1      111.49      106.32      3.50 o 
   4  10   1       35.29       33.10      2.09 o 
   5  10   1      460.16      438.90      7.45 o 
   6  10   1        1.47        0.99      2.07 o 
   7  10   1      220.28      209.10      5.97 o 
   8  10   1      365.05      351.39      7.35 o 
   9  10   1        0.55        1.92      2.76 o 
  10  10   1       30.29       42.08      3.23 o 
 -10  11   1        5.89       11.53      2.97 o 
  -9  11   1       28.33       22.35      2.51 o 
  -8  11   1      177.50      169.68      3.61 o 
  -7  11   1      251.23      238.22      3.96 o 
  -6  11   1      182.58      153.06      3.38 o 
  -5  11   1       44.12       40.63      2.20 o 
  -4  11   1       27.33       30.15      1.85 o 
  -3  11   1       28.58       21.97      1.54 o 
  -2  11   1        0.59        0.73      1.47 o 
  -1  11   1      142.26      140.41      2.05 o 
   0  11   1       70.61       77.11      1.76 o 
   1  11   1      219.40      202.27      3.17 o 
   2  11   1       11.94       14.45      2.01 o 
   3  11   1        0.87        1.03      1.91 o 
   4  11   1      106.82      102.51      2.66 o 
   5  11   1        0.19        1.58      2.12 o 
   6  11   1      128.90      130.09      3.97 o 
   7  11   1       92.68       87.28      3.66 o 
   8  11   1        1.60        3.66      2.76 o 
   9  11   1       30.14       34.54      3.25 o 
  -8  12   1       18.40       23.79      2.63 o 
  -7  12   1        1.98        4.70      2.38 o 
  -6  12   1       18.09       20.03      2.46 o 
  -5  12   1       49.05       53.97      2.43 o 
  -4  12   1       11.11       11.78      1.87 o 
  -3  12   1        8.91        8.48      1.51 o 
  -2  12   1       16.24       15.41      1.64 o 
  -1  12   1        3.69        7.47      1.78 o 
   0  12   1       74.05       71.10      2.08 o 
   1  12   1      172.36      165.63      2.83 o 
   2  12   1        0.38        1.59      2.23 o 
   3  12   1        1.47        2.73      1.92 o 
   4  12   1        0.04        1.53      1.92 o 
   5  12   1        5.64        2.92      2.25 o 
   6  12   1       67.33       58.93      3.40 o 
   7  12   1       33.13       32.12      3.26 o 
  -5  13   1        2.16        6.00      2.10 o 
  -4  13   1       15.40       18.79      2.23 o 
  -3  13   1        0.05        0.20      2.67 o 
  -2  13   1       37.85       44.07      2.44 o 
  -1  13   1      106.03      106.70      2.55 o 
   0  13   1       28.59       32.11      1.98 o 
   1  13   1       44.10       53.18      2.28 o 
   2  13   1        1.05        2.31      1.88 o 
   3  13   1       34.83       36.10      2.42 o 
   4  13   1       84.29       95.91      3.18 o 
 -17   0   2       44.79       46.51      5.68 o 
 -16   0   2      109.63      101.30      6.29 o 
 -15   0   2        3.96        2.87      4.23 o 
 -14   0   2      121.18       87.57      5.49 o 
 -13   0   2        4.52       12.07      2.21 o 
 -12   0   2       46.34       37.95      2.39 o 
 -11   0   2      791.95      781.61     11.44 o 
 -10   0   2      739.73      751.09     11.21 o 
  -9   0   2       36.60       46.86      1.92 o 
  -8   0   2     1037.20      979.09      9.74 o 
  -7   0   2     1406.69     1531.38     11.28 o 
  -6   0   2      516.36      465.63      6.12 o 
  -5   0   2     5140.18     5328.86     70.23 o 
  -4   0   2      185.82      146.36      3.40 o 
  -3   0   2     2707.34     2780.31     25.53 o 
  -2   0   2        2.05        3.64      1.02 o 
  -1   0   2        9.72        5.45      1.15 o 
   0   0   2    12138.08    12220.14     78.37 o 
   1   0   2    13064.94    13165.20    213.38 o 
   2   0   2     3195.34     3190.16     24.54 o 
   3   0   2     1696.39     1781.85      8.07 o 
   4   0   2       24.46       35.73      1.47 o 
   5   0   2     1882.27     1811.08     29.15 o 
   6   0   2     1247.12      824.77    190.97 o 
   7   0   2     4718.90     4863.43     31.23 o 
   8   0   2      892.09      891.89      7.39 o 
   9   0   2       67.73       74.95      2.99 o 
  10   0   2     1953.55     1931.49      9.04 o 
  11   0   2      392.03      367.71      8.43 o 
  12   0   2      119.76      119.22      3.64 o 
  13   0   2      226.46      214.63      4.67 o 
  14   0   2       12.12       11.74      2.26 o 
  15   0   2      296.29      280.95      4.76 o 
 -17   1   2        0.18       -0.51      3.40 o 
 -16   1   2       35.32       41.08      5.95 o 
 -15   1   2       52.06       47.74      3.62 o 
 -14   1   2       67.46       64.67      3.68 o 
 -13   1   2       83.43       67.70      1.97 o 
 -12   1   2       80.94       90.54      2.76 o 
 -11   1   2      118.90      118.51      6.77 o 
 -10   1   2      112.16      108.78      5.12 o 
  -9   1   2      316.66      310.04      3.54 o 
  -8   1   2       27.18       41.35      1.82 o 
  -7   1   2     4732.64     5084.71     43.88 o 
  -6   1   2     2234.39     2437.32      9.27 o 
  -5   1   2      881.35      846.58      5.22 o 
  -4   1   2     2439.03     2438.43      8.44 o 
  -3   1   2      303.67      274.72      1.99 o 
  -2   1   2       37.20       39.98      1.13 o 
  -1   1   2     1071.44     1116.44      3.57 o 
   0   1   2    39432.95    38138.13    211.27 o 
   1   1   2       20.91       24.42      0.98 o 
   2   1   2     4664.36     4780.23     32.12 o 
   3   1   2      729.30      726.75      4.03 o 
   4   1   2      200.65      207.54      2.40 o 
   5   1   2       21.93       20.12      0.94 o 
   6   1   2      537.56      528.92      2.32 o 
   7   1   2       35.55       35.85      1.55 o 
   8   1   2      106.39      102.58      1.90 o 
   9   1   2     1464.82     1461.63     10.15 o 
  10   1   2       41.91       40.10      1.86 o 
  11   1   2       22.48       20.57      1.82 o 
  12   1   2        1.75        3.62      1.64 o 
  13   1   2      278.95      285.69      3.53 o 
  14   1   2       28.37       28.55      2.06 o 
  15   1   2        0.05        3.82      2.08 o 
 -17   2   2       25.45       33.70      3.91 o 
 -16   2   2        2.45        2.03      3.27 o 
 -15   2   2        4.26        2.62      3.04 o 
 -14   2   2       41.23       34.30      3.31 o 
 -13   2   2        3.41        5.98      2.76 o 
 -12   2   2       18.36       17.10      1.45 o 
 -11   2   2       21.70       22.87      1.48 o 
 -10   2   2       20.70       23.37      1.38 o 
  -9   2   2        6.36        5.01      1.09 o 
  -8   2   2       12.37       13.75      1.18 o 
  -7   2   2      607.44      642.12      5.37 o 
  -6   2   2      285.30      290.01      3.60 o 
  -5   2   2      241.37      257.47      3.22 o 
  -4   2   2      234.22      240.93      2.37 o 
  -3   2   2       51.02       56.62      1.64 o 
  -2   2   2     1614.72     1607.58      7.57 o 
  -1   2   2     2627.29     2644.02     24.61 o 
   0   2   2      438.54      419.80      5.12 o 
   1   2   2      559.33      578.54      6.22 o 
   2   2   2     4596.99     4884.71     30.26 o 
   3   2   2      218.22      203.29      4.39 o 
   4   2   2      840.43      873.91      7.27 o 
   5   2   2        7.69       13.25      0.87 o 
   6   2   2      120.57      109.42      1.66 o 
   7   2   2      739.16      737.74      4.45 o 
   8   2   2      138.44      148.90      2.91 o 
   9   2   2       34.76       29.64      1.62 o 
  10   2   2      141.19      146.57      2.42 o 
  11   2   2      327.97      320.92      3.27 o 
  12   2   2       42.03       39.10      1.96 o 
  13   2   2       42.67       43.99      2.51 o 
  14   2   2       21.38       23.10      2.19 o 
  15   2   2        0.79        4.42      2.36 o 
 -16   3   2       49.68       49.59      3.26 o 
 -15   3   2      110.53      117.64      4.51 o 
 -14   3   2       14.14       19.03      3.14 o 
 -13   3   2       30.10       32.79      3.18 o 
 -12   3   2       25.72       28.37      2.05 o 
 -11   3   2       72.41       73.56      3.36 o 
 -10   3   2     1880.18     1880.81     11.57 o 
  -9   3   2       58.39       62.76      1.35 o 
  -8   3   2      444.00      439.22      7.66 o 
  -7   3   2     1225.79     1211.80      5.68 o 
  -6   3   2       19.09       16.06      1.27 o 
  -5   3   2      862.12      829.23      3.38 o 
  -4   3   2        0.05        0.83      0.80 o 
  -3   3   2     2365.74     2540.20     15.31 o 
  -2   3   2       38.00       33.16      1.05 o 
  -1   3   2       19.07       35.26      1.96 o 
   0   3   2       44.71       70.53      3.46 o 
   1   3   2      104.56      122.10      2.04 o 
   2   3   2       24.72       33.91      1.38 o 
   3   3   2      792.44      821.39      5.25 o 
   4   3   2      578.31      563.15      3.45 o 
   5   3   2      237.35      246.73      5.61 o 
   6   3   2      164.27      138.84      2.25 o 
   7   3   2      637.15      615.38      2.85 o 
   8   3   2       69.09       71.57      1.68 o 
   9   3   2       61.85       54.25      1.68 o 
  10   3   2       77.81       91.16      2.05 o 
  11   3   2        0.27        2.38      2.04 o 
  12   3   2      349.34      341.47      4.14 o 
  13   3   2        5.66        7.08      2.16 o 
  14   3   2       26.40       27.25      2.42 o 
  15   3   2        8.87       10.44      2.40 o 
 -16   4   2       56.81       75.20      4.64 o 
 -15   4   2      126.46      127.25      3.89 o 
 -14   4   2      331.07      341.98      8.21 o 
 -13   4   2       60.93       66.53      3.00 o 
 -12   4   2      233.68      229.38      4.84 o 
 -11   4   2      165.71      169.59      3.62 o 
 -10   4   2     1500.99     1473.26     11.29 o 
  -9   4   2     1151.10     1140.09      6.77 o 
  -8   4   2      852.88      800.45      5.43 o 
  -7   4   2      420.26      424.79      3.23 o 
  -6   4   2     1290.94     1242.94      5.32 o 
  -5   4   2      223.26      273.26      2.17 o 
  -4   4   2      116.33       86.68      1.58 o 
  -3   4   2     1209.23     1147.88      4.09 o 
  -2   4   2     1758.05     1862.40      6.92 o 
  -1   4   2      554.30      543.44      5.49 o 
   0   4   2       14.42       23.94      1.22 o 
   1   4   2       65.76       61.00      2.93 o 
   2   4   2       34.78       22.72      1.63 o 
   3   4   2       20.56       20.21      1.45 o 
   4   4   2     1262.57     1447.30     10.29 o 
   5   4   2      156.56      142.25      2.18 o 
   6   4   2       26.50       30.85      2.23 o 
   7   4   2      412.09      400.90      5.42 o 
   8   4   2      493.54      478.55      6.41 o 
   9   4   2       24.85       28.60      1.81 o 
  10   4   2     1087.45     1078.47     12.06 o 
  11   4   2      266.19      253.87      3.68 o 
  12   4   2      185.68      179.88      5.30 o 
  13   4   2       35.80       39.32      2.46 o 
  14   4   2        1.03        1.77      2.23 o 
 -16   5   2       68.98       63.79      3.44 o 
 -15   5   2      130.93      148.08      4.11 o 
 -14   5   2        0.22        2.71      2.02 o 
 -13   5   2      396.26      386.14     12.44 o 
 -12   5   2       16.49       19.64      2.39 o 
 -11   5   2        6.48       10.19      2.33 o 
 -10   5   2     2823.94     2807.55     12.71 o 
  -9   5   2        1.74        4.60      1.96 o 
  -8   5   2      166.85      165.98      3.55 o 
  -7   5   2      129.69      120.73      2.13 o 
  -6   5   2      185.23      170.07      2.24 o 
  -5   5   2      358.85      343.41      2.34 o 
  -4   5   2      315.82      391.35      2.71 o 
  -3   5   2     4031.31     4402.53     26.64 o 
  -2   5   2      202.53      177.41      5.77 o 
  -1   5   2      138.56      128.60      2.48 o 
   0   5   2      920.14     1005.72      3.72 o 
   1   5   2       22.15       25.94      1.52 o 
   2   5   2       14.02        8.07      1.65 o 
   3   5   2     1373.27     1472.56      5.73 o 
   4   5   2       30.60       36.33      1.31 o 
   5   5   2      217.07      224.03      4.41 o 
   6   5   2       10.12       10.15      1.23 o 
   7   5   2       11.33       12.04      1.47 o 
   8   5   2       19.81       18.54      1.65 o 
   9   5   2       38.23       38.59      1.94 o 
  10   5   2      108.96      111.06      2.49 o 
  11   5   2      320.90      323.21      3.59 o 
  12   5   2      149.73      149.31      2.91 o 
  13   5   2        1.34        1.86      1.95 o 
  14   5   2        3.20        4.23      2.01 o 
 -15   6   2        3.13        5.33      2.73 o 
 -14   6   2       42.82       45.24      2.54 o 
 -13   6   2        0.57        1.62      2.02 o 
 -12   6   2       18.25       20.01      2.49 o 
 -11   6   2       78.61       85.38      3.04 o 
 -10   6   2      648.60      632.15      7.62 o 
  -9   6   2       82.38       90.20      2.43 o 
  -8   6   2        1.69        1.56      1.52 o 
  -7   6   2       55.85       45.79      1.53 o 
  -6   6   2       81.61       75.00      2.45 o 
  -5   6   2       72.70       84.09      1.50 o 
  -4   6   2      651.31      706.91      4.08 o 
  -3   6   2        3.75        2.31      1.20 o 
  -2   6   2        2.45        3.95      1.44 o 
  -1   6   2        0.24        1.19      1.09 o 
   0   6   2       24.13       23.98      1.15 o 
   1   6   2      153.40      159.90      2.29 o 
   2   6   2      103.97       86.30      2.92 o 
   3   6   2       79.86       74.52      2.08 o 
   4   6   2      298.33      317.16      6.53 o 
   5   6   2        4.15        8.10      1.25 o 
   6   6   2       17.47       17.69      1.44 o 
   7   6   2       24.37       21.12      1.54 o 
   8   6   2       46.20       45.75      2.31 o 
   9   6   2      114.89      111.25      3.09 o 
  10   6   2       90.16       88.48      2.39 o 
  11   6   2       27.07       29.91      2.04 o 
  12   6   2        7.30        8.61      1.95 o 
  13   6   2        9.92       11.36      2.07 o 
 -14   7   2        2.27        2.06      2.21 o 
 -13   7   2       53.57       61.48      2.61 o 
 -12   7   2       73.86       75.68      2.61 o 
 -11   7   2       79.69       81.96      2.41 o 
 -10   7   2       21.40       24.24      1.99 o 
  -9   7   2      197.31      190.68      2.98 o 
  -8   7   2       22.20       27.41      1.62 o 
  -7   7   2      700.11      666.24      3.90 o 
  -6   7   2       34.59       31.88      1.26 o 
  -5   7   2      417.87      403.69      3.02 o 
  -4   7   2      119.67       99.67      1.70 o 
  -3   7   2      191.63      196.49      1.90 o 
  -2   7   2     1257.64     1332.33      9.95 o 
  -1   7   2        4.72        6.38      1.33 o 
   0   7   2     1320.12     1303.15      5.09 o 
   1   7   2      429.54      408.38      3.85 o 
   2   7   2       10.64        8.16      1.03 o 
   3   7   2        2.27        3.53      0.61 o 
   4   7   2       31.87       29.33      1.29 o 
   5   7   2       88.23       86.70      2.42 o 
   6   7   2      247.24      247.21      4.09 o 
   7   7   2        0.06        1.72      1.64 o 
   8   7   2      264.63      244.53      5.06 o 
   9   7   2      524.06      527.67      7.56 o 
  10   7   2      122.86      123.01      2.94 o 
  11   7   2      136.09      129.37      3.72 o 
  12   7   2       18.62       18.57      2.84 o 
  13   7   2       46.28       48.70      4.09 o 
 -14   8   2        2.40        0.37      2.09 o 
 -13   8   2       31.26       33.14      2.42 o 
 -12   8   2       27.85       29.49      2.29 o 
 -11   8   2       15.17       17.61      1.79 o 
 -10   8   2        1.02        1.14      2.13 o 
  -9   8   2      547.31      530.23      5.66 o 
  -8   8   2      108.98      113.94      2.37 o 
  -7   8   2       42.64       41.21      1.85 o 
  -6   8   2      317.99      332.99      3.14 o 
  -5   8   2      208.19      192.53      2.24 o 
  -4   8   2       54.69       68.84      1.65 o 
  -3   8   2      663.61      655.13      3.53 o 
  -2   8   2        8.13        5.30      1.48 o 
  -1   8   2       13.69       19.24      1.42 o 
   0   8   2      701.36      695.90      5.41 o 
   1   8   2       38.71       34.44      1.43 o 
   2   8   2     1049.42     1040.83      8.87 o 
   3   8   2      254.33      265.91      7.48 o 
   4   8   2       66.01       65.21      2.82 o 
   5   8   2      283.25      298.02      3.74 o 
   6   8   2        1.37        2.93      2.33 o 
   7   8   2      611.06      578.93      5.80 o 
   8   8   2      229.16      205.59      4.07 o 
   9   8   2       62.33       64.35      3.11 o 
  10   8   2      110.13      120.40      3.64 o 
  11   8   2       39.75       41.73      3.05 o 
  12   8   2       63.22       64.51      4.28 o 
 -13   9   2       56.68       58.43      2.94 o 
 -12   9   2       25.06       18.46      2.39 o 
 -11   9   2        6.21       10.84      2.01 o 
 -10   9   2       81.51       77.38      2.44 o 
  -9   9   2        8.07        8.27      2.03 o 
  -8   9   2        0.15       -0.42      2.02 o 
  -7   9   2      394.78      362.15      3.50 o 
  -6   9   2      275.69      260.47      2.71 o 
  -5   9   2       19.28       22.85      1.49 o 
  -4   9   2       91.25       95.36      1.82 o 
  -3   9   2       46.94       40.26      1.52 o 
  -2   9   2      125.83      124.47      1.90 o 
  -1   9   2      125.64      126.02      2.14 o 
   0   9   2     1313.76     1317.63     10.35 o 
   1   9   2      305.19      302.63      4.14 o 
   2   9   2       60.06       62.80      2.63 o 
   3   9   2      238.70      245.94      4.26 o 
   4   9   2      221.60      215.19      4.08 o 
   5   9   2       90.94       89.31      3.21 o 
   6   9   2       59.82       60.35      2.79 o 
   7   9   2        6.15        6.75      2.66 o 
   8   9   2        0.04        2.50      2.59 o 
   9   9   2       47.32       53.87      3.13 o 
  10   9   2        0.03        1.53      2.63 o 
  11   9   2        0.47        2.04      3.53 o 
 -11  10   2        3.42        5.16      2.03 o 
 -10  10   2        0.04        2.02      2.13 o 
  -9  10   2       31.17       39.34      2.19 o 
  -8  10   2       31.49       30.29      1.83 o 
  -7  10   2       25.34       22.19      1.87 o 
  -6  10   2      113.15      104.85      2.12 o 
  -5  10   2        1.08        2.70      1.48 o 
  -4  10   2       84.65       85.57      1.84 o 
  -3  10   2       14.09       13.36      1.41 o 
  -2  10   2        0.48        0.07      1.33 o 
  -1  10   2       77.62       73.91      2.02 o 
   0  10   2      276.76      269.27      3.34 o 
   1  10   2      398.75      401.73      5.01 o 
   2  10   2       18.61       18.74      2.35 o 
   3  10   2       47.17       45.43      2.94 o 
   4  10   2        0.70        1.84      2.10 o 
   5  10   2        0.04        0.10      2.32 o 
   6  10   2        5.24        5.70      3.30 o 
   7  10   2       58.53       53.50      3.92 o 
   8  10   2       34.24       35.91      3.81 o 
   9  10   2       13.61       15.77      3.63 o 
  10  10   2       12.05       14.11      3.78 o 
 -10  11   2       42.28       50.13      2.88 o 
  -9  11   2        9.27        6.72      2.39 o 
  -8  11   2       94.46       91.43      3.10 o 
  -7  11   2       59.39       63.84      2.40 o 
  -6  11   2        1.35        4.10      1.67 o 
  -5  11   2       25.52       31.97      1.74 o 
  -4  11   2       79.41       70.34      2.06 o 
  -3  11   2       26.64       26.48      1.77 o 
  -2  11   2       27.43       28.47      2.01 o 
  -1  11   2        0.57        3.21      1.60 o 
   0  11   2       10.07       15.57      2.00 o 
   1  11   2      203.88      208.76      3.28 o 
   2  11   2       24.01       23.64      2.16 o 
   3  11   2       28.87       31.39      2.45 o 
   4  11   2       11.75       16.28      2.64 o 
   5  11   2       17.13       16.50      2.59 o 
   6  11   2       81.94       85.06      4.39 o 
   7  11   2       27.10       35.99      3.85 o 
   8  11   2       23.65       20.47      5.15 o 
  -8  12   2        0.06        1.93      2.47 o 
  -7  12   2       16.53       17.40      2.52 o 
  -6  12   2       82.02       77.31      2.37 o 
  -5  12   2       10.94       11.42      1.67 o 
  -4  12   2        1.22        1.41      1.56 o 
  -3  12   2        9.94       13.96      1.85 o 
  -2  12   2        0.39        2.20      2.17 o 
  -1  12   2      240.75      252.38      3.23 o 
   0  12   2      260.14      268.45      3.99 o 
   1  12   2       13.79       12.21      2.14 o 
   2  12   2        1.92        3.40      2.05 o 
   3  12   2       43.41       43.09      2.97 o 
   4  12   2        7.94        5.83      2.55 o 
   5  12   2       28.07       25.50      2.85 o 
   6  12   2       11.63       10.39      3.49 o 
  -4  13   2        0.09        2.50      2.30 o 
  -3  13   2       10.54       16.45      2.01 o 
  -2  13   2        0.54        2.64      1.92 o 
  -1  13   2        3.43        5.00      1.95 o 
   0  13   2       85.82       90.92      2.91 o 
   1  13   2       77.60       68.99      2.96 o 
   2  13   2        0.22        2.37      2.75 o 
   3  13   2       78.97       85.96      3.62 o 
 -17   1   3        7.18        6.19      3.39 o 
 -16   1   3       20.21       17.50      3.34 o 
 -15   1   3       57.67       63.76      5.41 o 
 -14   1   3       68.08       63.81      3.69 o 
 -13   1   3        3.26        6.49      2.75 o 
 -12   1   3      118.35      130.97      4.02 o 
 -11   1   3       11.22        9.60      2.58 o 
 -10   1   3       41.18       37.55      5.45 o 
  -9   1   3      150.85      162.56      3.63 o 
  -8   1   3      702.56      727.77      6.25 o 
  -7   1   3      482.55      495.06      6.45 o 
  -6   1   3      374.51      422.61      4.40 o 
  -5   1   3       12.15        7.75      1.00 o 
  -4   1   3      103.54       97.21      1.38 o 
  -3   1   3       53.26       57.33      1.12 o 
  -2   1   3        6.20        3.56      1.12 o 
  -1   1   3       30.14       33.70      1.40 o 
   0   1   3      238.39      250.61      2.34 o 
   1   1   3     2884.96     2874.60      7.76 o 
   2   1   3      168.63      205.33      3.02 o 
   3   1   3      590.17      579.01      4.43 o 
   4   1   3     1526.50     1554.04      3.57 o 
   5   1   3        1.91        1.27      0.83 o 
   6   1   3      448.08      417.25      4.25 o 
   7   1   3       66.70       61.10      1.43 o 
   8   1   3      153.94      140.27      2.56 o 
   9   1   3       53.43       46.60      1.91 o 
  10   1   3       53.12       54.59      2.11 o 
  11   1   3       61.76       59.91      2.05 o 
  12   1   3       10.05       11.40      1.83 o 
  13   1   3       30.01       34.03      2.17 o 
  14   1   3        9.17       10.66      2.39 o 
 -17   2   3       98.59      102.56      4.84 o 
 -16   2   3       28.54       44.86      6.68 o 
 -15   2   3       13.91       21.21      3.32 o 
 -14   2   3      248.97      252.67      8.23 o 
 -13   2   3      103.14       77.21      2.67 o 
 -12   2   3      106.05      112.48      3.92 o 
 -11   2   3      683.65      690.33     11.59 o 
 -10   2   3      513.24      486.52      6.03 o 
  -9   2   3      842.51      809.42      6.99 o 
  -8   2   3        2.42        1.66      1.97 o 
  -7   2   3     1267.88     1306.57     11.44 o 
  -6   2   3     1528.14     1536.33     18.51 o 
  -5   2   3       48.05       50.15      1.31 o 
  -4   2   3       92.27       87.39      1.55 o 
  -3   2   3       69.79      100.97      1.44 o 
  -2   2   3        6.37        2.22      1.33 o 
  -1   2   3       93.56       64.82      1.20 o 
   0   2   3      276.03      275.70      2.02 o 
   1   2   3      447.65      459.10      2.51 o 
   2   2   3      215.94      186.37      1.83 o 
   3   2   3      683.85      721.36      4.72 o 
   4   2   3       38.87       30.35      1.07 o 
   5   2   3      483.84      456.71      4.26 o 
   6   2   3       65.25       62.93      1.39 o 
   7   2   3     1153.69     1114.13      4.63 o 
   8   2   3      344.75      335.02      3.94 o 
   9   2   3      210.14      205.04      3.45 o 
  10   2   3      781.13      761.96      9.35 o 
  11   2   3      192.81      182.36      6.59 o 
  12   2   3        1.96        3.14      2.41 o 
  13   2   3       27.14       29.05      2.45 o 
  14   2   3        0.14        1.51      2.28 o 
 -16   3   3      116.79      108.16      8.94 o 
 -15   3   3       77.83       90.10      4.19 o 
 -14   3   3        0.01        3.47      2.90 o 
 -13   3   3      164.01      170.65      3.43 o 
 -12   3   3       95.87       94.63      4.21 o 
 -11   3   3      203.58      189.77      4.01 o 
 -10   3   3      162.72      166.84      9.85 o 
  -9   3   3      284.82      278.00      4.54 o 
  -8   3   3      314.55      303.47      4.34 o 
  -7   3   3      129.03      118.20      2.91 o 
  -6   3   3       44.64       49.01      1.81 o 
  -5   3   3      387.68      343.82      3.18 o 
  -4   3   3      121.66      100.08      1.69 o 
  -3   3   3     1736.68     1866.22     13.01 o 
  -2   3   3     1802.23     1788.15     12.55 o 
  -1   3   3       58.60       62.64      2.23 o 
   0   3   3     2735.97     2765.63     19.45 o 
   1   3   3     2892.60     2942.47      7.39 o 
   2   3   3      133.25      147.44      2.04 o 
   3   3   3      553.09      550.92      3.42 o 
   4   3   3      103.16      104.78      2.51 o 
   5   3   3      410.95      383.56      8.67 o 
   6   3   3      111.32      112.27      3.00 o 
   7   3   3      166.38      159.47      2.72 o 
   8   3   3      527.99      499.41      6.01 o 
   9   3   3      160.22      164.84      3.57 o 
  10   3   3       14.02       16.72      2.40 o 
  11   3   3        0.21        2.01      2.30 o 
  12   3   3        8.09        8.02      2.60 o 
  13   3   3      145.01      149.77      4.31 o 
  14   3   3        3.12        2.20      2.62 o 
 -16   4   3        0.10        4.56      3.27 o 
 -15   4   3        0.00        2.96      2.66 o 
 -14   4   3       19.34       21.73      3.74 o 
 -13   4   3       84.52       86.06      2.60 o 
 -12   4   3       80.42       86.08      2.57 o 
 -11   4   3        0.08        0.27      1.91 o 
 -10   4   3      199.93      196.77      3.10 o 
  -9   4   3        0.00        1.78      1.67 o 
  -8   4   3        9.52       12.86      1.91 o 
  -7   4   3        7.14        7.95      1.49 o 
  -6   4   3       19.78       24.14      1.62 o 
  -5   4   3       22.60       22.86      0.98 o 
  -4   4   3       85.22       88.94      1.19 o 
  -3   4   3      158.23      179.95      2.14 o 
  -2   4   3      188.68      214.78      1.81 o 
  -1   4   3      115.34      109.26      1.34 o 
   0   4   3      680.81      707.35      4.81 o 
   1   4   3      577.58      589.66      4.18 o 
   2   4   3      473.03      529.13      3.54 o 
   3   4   3        0.63        0.83      1.40 o 
   4   4   3       36.69       38.39      1.58 o 
   5   4   3       15.69       17.66      1.50 o 
   6   4   3       77.02       82.91      1.89 o 
   7   4   3       11.14       12.74      1.55 o 
   8   4   3        2.84        5.10      1.55 o 
   9   4   3        9.58        6.35      2.03 o 
  10   4   3       10.69       11.51      2.17 o 
  11   4   3        3.71        4.01      2.51 o 
  12   4   3       16.61       15.07      2.65 o 
  13   4   3        2.38        3.61      2.69 o 
 -16   5   3       90.67      102.50      6.45 o 
 -15   5   3       46.37       59.36      3.34 o 
 -14   5   3        1.02        2.51      2.62 o 
 -13   5   3      151.80      159.64      3.09 o 
 -12   5   3      243.85      237.41      3.48 o 
 -11   5   3       78.40       72.83      2.78 o 
 -10   5   3      265.87      270.01      5.11 o 
  -9   5   3       16.32       19.23      1.94 o 
  -8   5   3     1441.02     1400.11      6.23 o 
  -7   5   3      216.49      189.51      2.34 o 
  -6   5   3      193.72      186.21      2.19 o 
  -5   5   3     1042.06     1029.20      5.58 o 
  -4   5   3      239.62      263.86      2.01 o 
  -3   5   3      597.68      604.89      5.14 o 
  -2   5   3      373.43      343.60      6.99 o 
  -1   5   3      214.31      251.76      8.18 o 
   0   5   3      186.09      167.79      2.25 o 
   1   5   3      236.66      227.89      4.70 o 
   2   5   3        0.18        0.88      1.71 o 
   3   5   3      565.75      563.59      3.61 o 
   4   5   3      114.12      122.54      2.22 o 
   5   5   3      101.89       88.06      2.05 o 
   6   5   3      308.13      305.87      3.45 o 
   7   5   3        4.68        4.38      1.64 o 
   8   5   3      290.60      285.68      4.39 o 
   9   5   3        5.25        5.11      2.09 o 
  10   5   3       49.61       43.87      2.48 o 
  11   5   3       65.44       65.64      2.71 o 
  12   5   3        0.12        2.19      2.26 o 
  13   5   3        0.93        3.09      2.36 o 
 -15   6   3      144.49      147.78      5.84 o 
 -14   6   3      337.64      337.85      7.11 o 
 -13   6   3       23.47       25.64      3.04 o 
 -12   6   3      106.95      103.06      2.69 o 
 -11   6   3       10.56        9.69      1.90 o 
 -10   6   3     1351.70     1365.81      6.86 o 
  -9   6   3     2366.19     2333.93      8.48 o 
  -8   6   3      107.74      100.24      2.12 o 
  -7   6   3      348.38      343.59      3.90 o 
  -6   6   3      823.20      792.06      5.69 o 
  -5   6   3       10.19       12.34      0.98 o 
  -4   6   3      452.63      427.58      2.90 o 
  -3   6   3        2.18        1.32      0.74 o 
  -2   6   3      147.43      160.59      2.59 o 
  -1   6   3      624.05      636.63      7.20 o 
   0   6   3        1.74        1.50      0.93 o 
   1   6   3      404.71      418.34      5.44 o 
   2   6   3      193.17      183.16      3.23 o 
   3   6   3       19.30       23.58      1.92 o 
   4   6   3      200.68      200.16      3.13 o 
   5   6   3       18.54       19.48      2.00 o 
   6   6   3       30.48       29.20      1.89 o 
   7   6   3      516.10      516.94      4.03 o 
   8   6   3       80.80       83.36      2.25 o 
   9   6   3        0.32        1.53      2.13 o 
  10   6   3      275.49      280.53      4.07 o 
  11   6   3        1.03        3.48      2.29 o 
  12   6   3       62.48       69.17      2.96 o 
 -14   7   3        1.94        5.34      2.62 o 
 -13   7   3       86.71       88.32      3.88 o 
 -12   7   3      157.26      151.25      3.05 o 
 -11   7   3        0.40        1.14      1.79 o 
 -10   7   3        0.60        1.53      1.78 o 
  -9   7   3      184.66      185.22      2.97 o 
  -8   7   3      289.21      286.54      2.98 o 
  -7   7   3      105.30      104.79      2.05 o 
  -6   7   3       30.16       23.89      1.22 o 
  -5   7   3      161.57      169.37      2.24 o 
  -4   7   3       26.50       19.84      0.90 o 
  -3   7   3      272.01      297.85      4.59 o 
  -2   7   3      504.25      509.03      4.78 o 
  -1   7   3       10.08       10.49      1.15 o 
   0   7   3      527.20      497.30      3.20 o 
   1   7   3      437.04      448.25      4.66 o 
   2   7   3       10.72       13.53      1.96 o 
   3   7   3      421.76      445.17      4.30 o 
   4   7   3       27.34       28.91      2.19 o 
   5   7   3       29.98       28.37      2.16 o 
   6   7   3       45.14       49.96      2.41 o 
   7   7   3        7.74        7.71      2.08 o 
   8   7   3       34.17       31.44      2.74 o 
   9   7   3        2.93        2.39      2.64 o 
  10   7   3       25.94       22.74      2.48 o 
  11   7   3       23.91       23.37      2.54 o 
  12   7   3       13.44       16.16      2.50 o 
 -13   8   3       40.81       40.60      2.78 o 
 -12   8   3        1.37       -0.23      1.90 o 
 -11   8   3       16.88       15.24      1.95 o 
 -10   8   3       65.75       55.86      2.27 o 
  -9   8   3       30.89       25.96      1.71 o 
  -8   8   3       37.25       37.69      2.15 o 
  -7   8   3       68.36       70.09      2.34 o 
  -6   8   3       13.39       16.72      1.53 o 
  -5   8   3       70.94       75.92      1.76 o 
  -4   8   3      102.92      100.81      1.75 o 
  -3   8   3      122.03      129.80      2.02 o 
  -2   8   3        1.95        5.54      1.40 o 
  -1   8   3      311.48      308.58      3.07 o 
   0   8   3       27.99       29.22      1.72 o 
   1   8   3      363.42      359.97      4.60 o 
   2   8   3      433.61      418.28      6.00 o 
   3   8   3      367.31      376.20      4.15 o 
   4   8   3        6.03        4.52      2.06 o 
   5   8   3       52.82       54.57      2.55 o 
   6   8   3       13.27       14.44      2.21 o 
   7   8   3       36.24       39.81      2.48 o 
   8   8   3       10.06       11.62      2.70 o 
   9   8   3       90.57       84.84      3.47 o 
  10   8   3       15.98       16.32      2.86 o 
  11   8   3       68.02       69.71      3.55 o 
 -12   9   3        6.11        5.48      3.03 o 
 -11   9   3       88.14       92.41      3.25 o 
 -10   9   3      181.21      181.25      3.86 o 
  -9   9   3        4.49        3.48      1.99 o 
  -8   9   3        5.50       10.96      1.98 o 
  -7   9   3       73.40       70.62      2.31 o 
  -6   9   3        3.68        5.04      1.35 o 
  -5   9   3      107.49      100.82      1.88 o 
  -4   9   3       14.86       11.33      1.33 o 
  -3   9   3       10.97       12.62      1.30 o 
  -2   9   3      353.79      345.26      3.20 o 
  -1   9   3        1.42        4.34      1.80 o 
   0   9   3      124.77      128.30      2.51 o 
   1   9   3      410.58      412.44      4.44 o 
   2   9   3        6.30        7.62      2.66 o 
   3   9   3       17.14       16.17      2.62 o 
   4   9   3       35.87       34.46      2.90 o 
   5   9   3       79.33       79.28      2.84 o 
   6   9   3       68.78       76.30      2.84 o 
   7   9   3        0.43        4.09      2.32 o 
   8   9   3      237.50      231.00      5.46 o 
   9   9   3      187.55      182.69      4.36 o 
  10   9   3       40.70       37.04      3.23 o 
 -11  10   3       58.74       66.56      2.81 o 
 -10  10   3        8.38        5.61      2.20 o 
  -9  10   3       48.28       47.25      2.23 o 
  -8  10   3        6.04        5.83      1.81 o 
  -7  10   3       95.35       99.02      2.24 o 
  -6  10   3      318.83      306.15      2.86 o 
  -5  10   3       28.38       21.68      1.54 o 
  -4  10   3        4.78        8.02      1.41 o 
  -3  10   3      119.89      107.70      1.94 o 
  -2  10   3        2.25        4.39      1.97 o 
  -1  10   3        0.15        3.77      2.19 o 
   0  10   3      145.41      144.33      2.74 o 
   1  10   3       55.87       58.05      2.71 o 
   2  10   3      110.73      103.56      3.81 o 
   3  10   3      175.02      167.90      4.03 o 
   4  10   3       43.58       47.80      3.10 o 
   5  10   3       49.86       47.95      3.43 o 
   6  10   3        6.99       10.42      2.73 o 
   7  10   3      140.67      137.06      4.62 o 
   8  10   3       27.52       27.83      3.16 o 
  -9  11   3        7.18        7.30      1.97 o 
  -8  11   3        1.80        1.50      1.73 o 
  -7  11   3       52.49       55.07      2.08 o 
  -6  11   3       90.87       73.31      1.95 o 
  -5  11   3        0.02        1.52      1.60 o 
  -4  11   3      103.66       94.45      2.23 o 
  -3  11   3        0.02       -0.02      1.56 o 
  -2  11   3      159.82      153.75      2.53 o 
  -1  11   3       22.16       25.38      2.33 o 
   0  11   3      375.95      397.20      5.41 o 
   1  11   3      333.90      329.92      6.48 o 
   2  11   3       38.29       41.33      3.08 o 
   3  11   3       48.55       55.45      3.27 o 
   4  11   3       12.09       11.73      2.86 o 
   5  11   3       12.06       12.34      2.85 o 
   6  11   3        1.72        0.63      3.32 o 
   7  11   3        0.34        0.76      3.38 o 
  -7  12   3        1.21        2.91      2.04 o 
  -6  12   3       11.84       11.25      2.38 o 
  -5  12   3        3.51        3.98      1.88 o 
  -4  12   3        1.40        1.16      1.88 o 
  -3  12   3        5.94        4.31      1.90 o 
  -2  12   3       27.87       28.98      2.12 o 
  -1  12   3      100.48      106.06      3.09 o 
   0  12   3       48.04       57.72      3.42 o 
   1  12   3        8.21        8.68      2.50 o 
   2  12   3        1.79        1.79      2.73 o 
   3  12   3       13.99       17.67      3.01 o 
   4  12   3       12.18       18.33      2.51 o 
 -16   0   4        0.08       -0.05      4.36 o 
 -15   0   4       72.30       81.34      5.77 o 
 -14   0   4      115.18      131.97      6.28 o 
 -13   0   4      130.53      108.99      5.70 o 
 -12   0   4      229.44      242.47      7.11 o 
 -11   0   4      109.05      116.52      5.39 o 
 -10   0   4       91.57       86.60      4.74 o 
  -9   0   4      129.93      122.04      4.90 o 
  -8   0   4        0.54        0.80      0.87 o 
  -7   0   4     1272.16     1335.86     11.76 o 
  -6   0   4      514.46      510.14      7.25 o 
  -5   0   4       41.36       43.18      1.79 o 
  -4   0   4       12.05       14.23      0.94 o 
  -3   0   4        1.60        0.06      1.04 o 
  -2   0   4      132.86      137.01      2.09 o 
  -1   0   4     1651.44     1539.04     17.31 o 
   0   0   4     1089.76     1086.97      9.73 o 
   1   0   4     1160.93     1145.66     14.00 o 
   2   0   4     2744.75     2687.28     25.69 o 
   3   0   4        3.68        1.62      1.01 o 
   4   0   4      288.41      265.79      4.10 o 
   5   0   4      136.92      141.98      3.09 o 
   6   0   4      195.82      191.13      3.18 o 
   7   0   4      297.03      301.08      3.38 o 
   8   0   4       37.17       35.58      2.62 o 
   9   0   4      664.56      626.60      5.79 o 
  10   0   4      378.36      395.00     11.88 o 
  11   0   4      271.97      277.98      5.34 o 
  12   0   4       58.97       54.66      5.62 o 
  13   0   4       27.28       25.26      5.85 o 
 -16   1   4      116.93      121.70      7.18 o 
 -15   1   4       10.31       12.92      3.13 o 
 -14   1   4       44.25       32.81      3.31 o 
 -13   1   4       16.90       27.88      3.03 o 
 -12   1   4        8.75        8.49      2.74 o 
 -11   1   4      215.69      220.35      5.87 o 
 -10   1   4       43.70       43.71      2.93 o 
  -9   1   4       12.49       15.39      2.39 o 
  -8   1   4        0.90        2.68      1.06 o 
  -7   1   4      216.49      235.17      2.91 o 
  -6   1   4      426.01      434.26      4.97 o 
  -5   1   4      481.38      446.20      3.03 o 
  -4   1   4      140.49      123.41      1.39 o 
  -3   1   4        1.02        1.67      0.79 o 
  -2   1   4     1466.02     1411.75      8.26 o 
  -1   1   4     1476.52     1530.45      7.76 o 
   0   1   4     1165.81     1182.59      5.25 o 
   1   1   4     2381.90     2441.40     13.84 o 
   2   1   4      938.57      882.87      7.12 o 
   3   1   4     1053.62     1022.09      5.53 o 
   4   1   4      278.18      288.87      5.46 o 
   5   1   4      139.77      123.30      1.39 o 
   6   1   4      330.89      316.59      1.87 o 
   7   1   4      370.90      338.91      3.77 o 
   8   1   4       68.61       64.01      2.21 o 
   9   1   4       27.51       32.71      1.73 o 
  10   1   4       65.56       68.83      2.61 o 
  11   1   4       87.31       95.33      3.37 o 
  12   1   4        1.51        6.45      2.70 o 
  13   1   4       82.59       81.53      4.71 o 
 -16   2   4        4.42       10.48      3.30 o 
 -15   2   4        0.47        4.39      3.07 o 
 -14   2   4        2.43        3.53      2.29 o 
 -13   2   4        9.60       10.61      2.92 o 
 -12   2   4       85.97       85.47      3.65 o 
 -11   2   4       65.36       61.88      3.32 o 
 -10   2   4       61.94       64.23      3.18 o 
  -9   2   4      289.85      299.37      4.74 o 
  -8   2   4      421.54      434.87      7.54 o 
  -7   2   4       15.53       18.23      1.41 o 
  -6   2   4      351.42      355.27      3.76 o 
  -5   2   4       12.18       10.59      0.88 o 
  -4   2   4      199.78      211.68      3.01 o 
  -3   2   4      377.06      396.52      3.38 o 
  -2   2   4       37.73       33.50      1.73 o 
  -1   2   4        5.63        8.23      2.75 o 
   0   2   4     2188.59     2259.93      6.23 o 
   1   2   4      113.74      103.81      1.55 o 
   2   2   4     1407.70     1453.18      8.69 o 
   3   2   4      273.98      282.91      3.35 o 
   4   2   4        1.57        1.71      0.57 o 
   5   2   4        8.81        8.55      0.84 o 
   6   2   4       24.97       25.66      1.08 o 
   7   2   4       46.84       47.12      1.89 o 
   8   2   4        1.87        2.78      1.98 o 
   9   2   4      187.00      188.04      4.41 o 
  10   2   4       61.60       59.10      2.73 o 
  11   2   4       28.38       30.39      2.96 o 
  12   2   4        0.85        6.00      3.30 o 
  13   2   4       11.60       14.10      2.91 o 
 -16   3   4       90.00       99.70      4.58 o 
 -15   3   4       85.16       90.64      4.27 o 
 -14   3   4       76.18       78.21      3.06 o 
 -13   3   4      236.32      238.38      4.73 o 
 -12   3   4        3.63        5.96      2.25 o 
 -11   3   4        1.78        0.69      2.19 o 
 -10   3   4        8.80        8.86      2.32 o 
  -9   3   4      505.64      498.94      4.81 o 
  -8   3   4     1205.07     1164.48     16.02 o 
  -7   3   4      135.82      134.04      1.96 o 
  -6   3   4      280.19      282.02      2.48 o 
  -5   3   4       42.37       55.91      1.10 o 
  -4   3   4       34.16       40.40      1.22 o 
  -3   3   4      144.53      141.13      4.10 o 
  -2   3   4      388.25      402.17      8.47 o 
  -1   3   4      515.39      516.70      5.07 o 
   0   3   4      816.66      773.72      8.94 o 
   1   3   4      562.60      532.29      3.52 o 
   2   3   4      120.20      142.84      2.40 o 
   3   3   4      107.71      119.18      1.55 o 
   4   3   4      230.15      247.28      2.52 o 
   5   3   4      175.87      178.58      2.69 o 
   6   3   4        0.22        2.09      1.43 o 
   7   3   4       14.40       11.94      1.66 o 
   8   3   4       81.20       80.24      2.71 o 
   9   3   4        0.60        4.33      2.20 o 
  10   3   4      107.00      107.70      3.26 o 
  11   3   4       28.68       29.34      2.78 o 
  12   3   4        0.05        3.43      2.55 o 
  13   3   4       15.48       19.37      3.72 o 
 -16   4   4       39.84       45.35      4.02 o 
 -15   4   4      272.34      282.04      5.11 o 
 -14   4   4      453.25      475.38      7.60 o 
 -13   4   4       33.49       36.76      3.06 o 
 -12   4   4      571.72      564.24      6.49 o 
 -11   4   4      258.07      245.43      3.56 o 
 -10   4   4     3354.30     3335.57     26.82 o 
  -9   4   4     1083.45     1047.74      7.45 o 
  -8   4   4        0.37        2.98      1.67 o 
  -7   4   4     1334.13     1321.39      7.48 o 
  -6   4   4      442.99      434.60      3.15 o 
  -5   4   4      160.42      150.16      4.34 o 
  -4   4   4      339.81      301.93      2.65 o 
  -3   4   4      149.45      193.27      2.69 o 
  -2   4   4      217.82      213.49      4.56 o 
  -1   4   4      804.03      773.34     14.50 o 
   0   4   4      163.68      148.48      3.93 o 
   1   4   4      749.14      728.24      6.65 o 
   2   4   4      343.87      350.60      3.21 o 
   3   4   4      636.33      638.55      8.76 o 
   4   4   4      215.90      205.89      4.52 o 
   5   4   4        4.47        4.93      1.54 o 
   6   4   4      210.24      190.39      2.56 o 
   7   4   4      222.06      218.39      2.77 o 
   8   4   4       27.70       29.82      2.20 o 
   9   4   4        4.31        5.38      2.09 o 
  10   4   4        1.60        3.56      2.24 o 
  11   4   4      133.62      136.05      3.30 o 
  12   4   4      164.72      167.26      3.61 o 
 -15   5   4       60.56       73.45      3.51 o 
 -14   5   4       87.88       87.90      2.87 o 
 -13   5   4      224.56      214.08      3.57 o 
 -12   5   4       27.24       29.78      2.21 o 
 -11   5   4       12.55       11.93      2.02 o 
 -10   5   4        3.57        6.49      2.02 o 
  -9   5   4        2.68        4.53      1.87 o 
  -8   5   4      810.34      796.99      4.55 o 
  -7   5   4       46.84       41.22      1.67 o 
  -6   5   4      227.44      227.86      1.96 o 
  -5   5   4      245.65      236.86      2.11 o 
  -4   5   4       40.64       39.32      1.45 o 
  -3   5   4     1402.17     1463.46     14.36 o 
  -2   5   4      120.54      120.46      2.68 o 
  -1   5   4      224.73      215.46      3.85 o 
   0   5   4      743.42      749.91     12.21 o 
   1   5   4      378.59      387.25      6.28 o 
   2   5   4        1.50        1.37      1.52 o 
   3   5   4        9.49        9.70      1.55 o 
   4   5   4      140.05      163.24      2.54 o 
   5   5   4      231.62      233.64      4.14 o 
   6   5   4        0.25        2.50      1.61 o 
   7   5   4       65.72       60.12      2.13 o 
   8   5   4      210.42      208.26      3.49 o 
   9   5   4      144.50      153.30      3.23 o 
  10   5   4      118.14      112.41      4.21 o 
  11   5   4       27.80       27.94      2.58 o 
  12   5   4       11.61       11.07      2.47 o 
 -15   6   4        0.00        0.55      2.77 o 
 -14   6   4        4.44        6.77      2.69 o 
 -13   6   4       12.82       12.14      2.12 o 
 -12   6   4        1.64        2.66      1.95 o 
 -11   6   4       51.72       48.92      2.31 o 
 -10   6   4      197.68      202.27      3.23 o 
  -9   6   4       20.83       19.51      1.80 o 
  -8   6   4        1.93        1.58      1.50 o 
  -7   6   4        2.47        1.95      1.29 o 
  -6   6   4        6.00        6.12      1.00 o 
  -5   6   4        3.44        5.20      0.96 o 
  -4   6   4        0.44        1.50      0.97 o 
  -3   6   4      252.63      246.33      2.90 o 
  -2   6   4        1.89        1.38      0.73 o 
  -1   6   4        1.82        2.66      1.32 o 
   0   6   4       71.37       82.14      1.73 o 
   1   6   4       48.20       43.93      2.14 o 
   2   6   4      304.27      291.98      3.48 o 
   3   6   4      261.83      269.45      3.42 o 
   4   6   4      114.01      108.90      3.48 o 
   5   6   4       16.36       18.48      1.88 o 
   6   6   4       89.66       90.48      2.33 o 
   7   6   4       16.58       19.93      1.97 o 
   8   6   4       24.37       26.51      2.07 o 
   9   6   4       78.04       71.74      2.83 o 
  10   6   4       37.75       34.67      2.65 o 
  11   6   4       84.61       79.82      3.10 o 
 -14   7   4        0.46        3.42      2.57 o 
 -13   7   4      173.18      182.38      3.47 o 
 -12   7   4        3.81        2.49      1.90 o 
 -11   7   4      152.89      151.09      3.03 o 
 -10   7   4      404.95      409.91      4.21 o 
  -9   7   4       78.62       79.56      2.15 o 
  -8   7   4        2.37        1.11      1.36 o 
  -7   7   4       33.16       35.85      1.87 o 
  -6   7   4       42.02       44.86      1.86 o 
  -5   7   4      167.31      154.70      2.21 o 
  -4   7   4        6.20        3.37      1.49 o 
  -3   7   4      177.77      186.31      2.79 o 
  -2   7   4      592.32      574.66      5.82 o 
  -1   7   4      298.67      295.42      3.22 o 
   0   7   4      508.38      542.05      5.57 o 
   1   7   4      394.74      390.34      6.26 o 
   2   7   4      170.76      164.33      3.96 o 
   3   7   4      506.93      510.53      9.21 o 
   4   7   4        0.26        0.54      2.08 o 
   5   7   4      193.06      203.76      3.43 o 
   6   7   4      165.17      175.32      3.34 o 
   7   7   4      117.93      112.66      2.98 o 
   8   7   4      232.68      216.99      3.67 o 
   9   7   4       15.99       18.64      2.57 o 
  10   7   4        4.94        4.88      2.51 o 
 -13   8   4        4.06        4.63      2.69 o 
 -12   8   4       20.96       20.98      2.75 o 
 -11   8   4        0.33        2.26      2.44 o 
 -10   8   4      102.73      101.16      3.41 o 
  -9   8   4      339.06      325.78      4.93 o 
  -8   8   4      113.98      110.31      2.50 o 
  -7   8   4      376.75      366.61      3.62 o 
  -6   8   4      444.46      413.28      3.75 o 
  -5   8   4       25.46       17.43      1.43 o 
  -4   8   4       73.82       80.56      1.80 o 
  -3   8   4      113.51      116.39      2.55 o 
  -2   8   4       81.43       92.38      2.60 o 
  -1   8   4      140.31      145.34      2.67 o 
   0   8   4      167.82      168.80      3.60 o 
   1   8   4      172.59      170.97      6.38 o 
   2   8   4      493.18      515.58      8.77 o 
   3   8   4       32.99       30.61      2.38 o 
   4   8   4      124.22      130.10      3.09 o 
   5   8   4       14.76       18.76      2.38 o 
   6   8   4       42.91       43.79      2.58 o 
   7   8   4      140.08      146.11      3.37 o 
   8   8   4       25.53       29.31      2.58 o 
   9   8   4      117.22      128.94      4.08 o 
 -12   9   4        1.38        1.71      2.58 o 
 -11   9   4        8.28        6.95      2.56 o 
 -10   9   4        0.01        2.21      2.09 o 
  -9   9   4        0.92        2.03      1.83 o 
  -8   9   4        0.16        1.24      1.97 o 
  -7   9   4       26.39       24.46      2.00 o 
  -6   9   4       51.20       44.01      2.05 o 
  -5   9   4       53.65       58.36      1.81 o 
  -4   9   4       56.68       54.90      1.62 o 
  -3   9   4       75.14       78.85      2.20 o 
  -2   9   4       15.98       17.81      1.97 o 
  -1   9   4       29.84       28.07      2.03 o 
   0   9   4      438.78      458.24      4.27 o 
   1   9   4      280.34      284.67      4.61 o 
   2   9   4       28.80       33.08      2.81 o 
   3   9   4       21.66       25.04      2.42 o 
   4   9   4       63.05       62.64      2.77 o 
   5   9   4        0.09        0.43      2.30 o 
   6   9   4       26.28       32.09      2.57 o 
   7   9   4       19.21       20.32      2.53 o 
   8   9   4       11.84       13.30      2.67 o 
 -10  10   4       25.71       26.55      2.15 o 
  -9  10   4       18.58       14.20      2.05 o 
  -8  10   4       19.58       19.64      1.88 o 
  -7  10   4       24.21       20.20      1.82 o 
  -6  10   4       43.35       44.02      1.97 o 
  -5  10   4        1.42        0.84      1.76 o 
  -4  10   4        4.57        3.89      1.48 o 
  -3  10   4        0.38        1.65      1.67 o 
  -2  10   4       35.78       33.70      2.18 o 
  -1  10   4        3.16        2.28      1.86 o 
   0  10   4      138.81      138.88      4.84 o 
   1  10   4       98.58       95.34      3.56 o 
   2  10   4       43.00       44.54      3.11 o 
   3  10   4        7.91        6.51      2.72 o 
   4  10   4        0.00        1.17      2.64 o 
   5  10   4       20.80       20.50      2.88 o 
   6  10   4        9.63        9.04      2.76 o 
   7  10   4        1.09        2.59      2.44 o 
  -8  11   4       55.26       70.21      2.34 o 
  -7  11   4       25.47       28.74      2.00 o 
  -6  11   4       53.15       55.29      2.38 o 
  -5  11   4       14.27       13.97      1.97 o 
  -4  11   4        1.50        1.16      1.96 o 
  -3  11   4        3.43        6.55      1.61 o 
  -2  11   4       14.00       11.08      2.11 o 
  -1  11   4       72.50       73.16      3.53 o 
   0  11   4       25.39       38.93      4.11 o 
   1  11   4        1.79        3.68      2.77 o 
   2  11   4        6.21        8.49      2.84 o 
   3  11   4       61.87       61.86      3.45 o 
   4  11   4        0.83        1.66      2.77 o 
   5  11   4        4.59        5.63      2.85 o 
  -5  12   4        2.29        6.07      2.04 o 
  -4  12   4       47.85       46.94      2.43 o 
  -3  12   4        6.39        6.99      1.73 o 
  -2  12   4       56.40       68.34      2.52 o 
  -1  12   4       58.36       72.25      3.84 o 
   0  12   4        7.69        8.75      3.76 o 
   1  12   4       17.19       17.30      4.09 o 
   2  12   4        0.31        3.15      4.41 o 
 -16   1   5      114.24      120.09      4.85 o 
 -15   1   5        0.45        1.26      2.95 o 
 -14   1   5      116.82      130.84      4.86 o 
 -13   1   5       12.54       11.09      2.98 o 
 -12   1   5       78.46       77.84      3.67 o 
 -11   1   5      152.77      151.43      4.24 o 
 -10   1   5      239.09      237.57      4.75 o 
  -9   1   5      277.52      266.47      4.82 o 
  -8   1   5       40.35       36.07      2.71 o 
  -7   1   5        2.04        1.77      2.23 o 
  -6   1   5       18.76       15.95      1.47 o 
  -5   1   5        0.60        0.40      0.77 o 
  -4   1   5       28.30       22.21      1.18 o 
  -3   1   5        0.23        0.62      1.01 o 
  -2   1   5       27.68       24.82      1.43 o 
  -1   1   5      140.75      130.07      2.10 o 
   0   1   5      279.45      321.91      2.68 o 
   1   1   5       97.14      106.91      2.14 o 
   2   1   5       84.96       73.02      1.74 o 
   3   1   5      151.27      150.74      1.72 o 
   4   1   5        3.51        5.79      1.05 o 
   5   1   5        1.22        1.38      1.33 o 
   6   1   5        4.40        3.60      1.35 o 
   7   1   5       26.57       23.20      1.82 o 
   8   1   5       21.04       18.73      2.58 o 
   9   1   5        0.96        1.94      2.44 o 
  10   1   5       61.20       59.62      3.15 o 
  11   1   5      117.10      116.70      5.15 o 
 -16   2   5       20.86       22.17      3.62 o 
 -15   2   5      280.19      296.66      4.93 o 
 -14   2   5       98.53       98.03      4.36 o 
 -13   2   5      143.83      147.11      4.63 o 
 -12   2   5      376.36      374.28      6.18 o 
 -11   2   5       18.75       18.84      2.98 o 
 -10   2   5      149.71      132.89      5.56 o 
  -9   2   5      544.37      548.42      6.52 o 
  -8   2   5      131.16      134.84      2.29 o 
  -7   2   5      311.02      296.00      4.72 o 
  -6   2   5      585.99      538.61      3.42 o 
  -5   2   5        0.11        0.30      0.92 o 
  -4   2   5      288.73      278.51      2.96 o 
  -3   2   5       13.56       19.56      2.79 o 
  -2   2   5      834.29      803.60     14.56 o 
  -1   2   5      336.85      338.96      3.72 o 
   0   2   5      153.93      149.37      2.12 o 
   1   2   5     1464.63     1392.32      5.13 o 
   2   2   5        1.19        4.60      1.10 o 
   3   2   5      243.12      236.20      2.53 o 
   4   2   5      361.24      367.97      2.68 o 
   5   2   5       17.59       14.20      1.26 o 
   6   2   5       97.26       88.95      2.05 o 
   7   2   5       36.81       41.02      3.21 o 
   8   2   5        4.05        3.37      2.78 o 
   9   2   5       55.34       55.95      3.05 o 
  10   2   5       78.70       81.29      4.17 o 
  11   2   5       34.40       35.70      3.13 o 
 -15   3   5       28.79       33.97      2.94 o 
 -14   3   5      125.85      124.61      3.63 o 
 -13   3   5        5.09        8.67      2.47 o 
 -12   3   5       38.44       42.10      2.76 o 
 -11   3   5      234.86      239.91      4.11 o 
 -10   3   5       37.95       36.47      2.56 o 
  -9   3   5       47.53       44.83      2.28 o 
  -8   3   5       77.45       73.60      2.17 o 
  -7   3   5       11.47       11.66      1.39 o 
  -6   3   5      324.59      328.41      4.05 o 
  -5   3   5      224.28      209.61      2.18 o 
  -4   3   5        8.39        8.65      1.22 o 
  -3   3   5      216.17      228.32      2.18 o 
  -2   3   5      759.62      771.37      4.55 o 
  -1   3   5       13.28       12.55      1.83 o 
   0   3   5      169.95      171.31      2.79 o 
   1   3   5      268.05      272.28      3.99 o 
   2   3   5       94.42       98.06      1.78 o 
   3   3   5      348.21      354.21      4.94 o 
   4   3   5       36.97       37.63      1.70 o 
   5   3   5       82.64       81.88      2.02 o 
   6   3   5       18.29       19.76      1.60 o 
   7   3   5       80.68       73.41      2.71 o 
   8   3   5      263.04      273.16      5.60 o 
   9   3   5       10.37       11.88      3.22 o 
  10   3   5       55.97       58.45      4.01 o 
  11   3   5      134.03      143.64      7.35 o 
 -15   4   5        2.52        5.97      2.41 o 
 -14   4   5        5.10        6.95      2.27 o 
 -13   4   5       53.86       50.95      3.57 o 
 -12   4   5       45.33       45.74      2.86 o 
 -11   4   5       18.74       19.55      2.18 o 
 -10   4   5       13.14       20.15      2.06 o 
  -9   4   5      318.88      319.01      3.71 o 
  -8   4   5      210.70      205.99      3.55 o 
  -7   4   5        2.80        4.65      1.45 o 
  -6   4   5       12.58       14.97      1.46 o 
  -5   4   5       12.75       11.66      1.33 o 
  -4   4   5       42.56       46.11      1.61 o 
  -3   4   5       17.82       19.92      1.24 o 
  -2   4   5        5.10        4.26      0.95 o 
  -1   4   5       40.03       32.30      2.37 o 
   0   4   5       86.22       80.91      2.40 o 
   1   4   5       71.85       74.70      2.39 o 
   2   4   5       34.69       30.20      1.69 o 
   3   4   5      134.44      133.40      2.51 o 
   4   4   5        4.26        4.02      1.55 o 
   5   4   5       14.65       15.77      1.69 o 
   6   4   5        5.87        3.03      1.64 o 
   7   4   5        8.96       13.06      1.98 o 
   8   4   5        0.17        2.14      2.03 o 
   9   4   5       15.95       17.53      2.93 o 
  10   4   5        0.01        0.35      2.87 o 
  11   4   5        3.35        4.11      2.93 o 
 -14   5   5       97.06       96.39      3.04 o 
 -13   5   5      158.17      153.34      3.39 o 
 -12   5   5       27.85       25.99      2.32 o 
 -11   5   5       29.44       28.44      2.25 o 
 -10   5   5        0.06        1.24      1.65 o 
  -9   5   5      231.19      226.12      2.80 o 
  -8   5   5      189.56      176.45      2.32 o 
  -7   5   5       81.30       80.99      1.81 o 
  -6   5   5      107.57      104.55      1.82 o 
  -5   5   5      259.16      240.37      2.90 o 
  -4   5   5       14.39       11.79      1.38 o 
  -3   5   5      254.92      236.99      2.89 o 
  -2   5   5      170.58      148.61      5.33 o 
  -1   5   5      323.08      287.94      5.82 o 
   0   5   5      856.85      857.41      6.44 o 
   1   5   5      109.63       99.15      2.53 o 
   2   5   5       52.69       46.41      1.94 o 
   3   5   5       87.62       95.45      2.28 o 
   4   5   5       56.77       52.88      2.01 o 
   5   5   5       70.65       68.25      2.12 o 
   6   5   5        8.75        9.69      1.76 o 
   7   5   5       93.00       90.11      2.78 o 
   8   5   5       71.76       71.81      2.83 o 
   9   5   5       57.53       56.31      2.73 o 
  10   5   5       20.36       16.97      2.97 o 
 -14   6   5      196.71      209.93      3.88 o 
 -13   6   5       16.50       18.26      2.31 o 
 -12   6   5      307.72      295.78      5.54 o 
 -11   6   5        3.35        4.38      1.69 o 
 -10   6   5      267.98      265.60      3.19 o 
  -9   6   5      923.48      926.97      4.79 o 
  -8   6   5       29.72       33.37      1.64 o 
  -7   6   5      347.94      333.24      3.68 o 
  -6   6   5      479.71      460.96      4.46 o 
  -5   6   5       44.62       49.25      1.83 o 
  -4   6   5      269.19      258.58      3.48 o 
  -3   6   5       29.24       25.26      1.86 o 
  -2   6   5      317.51      313.69      3.18 o 
  -1   6   5       81.45       75.26      3.13 o 
   0   6   5      266.41      252.54      4.22 o 
   1   6   5     1406.49     1461.24     14.83 o 
   2   6   5      356.00      352.78      4.33 o 
   3   6   5       96.29       93.55      2.68 o 
   4   6   5      120.21      122.15      2.59 o 
   5   6   5        1.84        2.25      1.82 o 
   6   6   5      148.31      146.67      3.79 o 
   7   6   5       43.95       51.07      2.30 o 
   8   6   5        0.80        2.69      2.35 o 
   9   6   5        7.61        8.41      2.40 o 
  10   6   5        7.73       11.42      5.20 o 
 -13   7   5        3.30        5.08      2.66 o 
 -12   7   5        5.64        6.45      2.63 o 
 -11   7   5        0.02        1.54      2.02 o 
 -10   7   5       45.59       45.46      2.43 o 
  -9   7   5      100.94      103.79      2.54 o 
  -8   7   5       86.58       86.02      2.37 o 
  -7   7   5       28.04       28.81      1.89 o 
  -6   7   5      157.48      158.30      2.60 o 
  -5   7   5       84.79       80.18      2.09 o 
  -4   7   5        9.75        8.50      1.53 o 
  -3   7   5       19.35       22.09      1.94 o 
  -2   7   5       12.09       15.86      3.21 o 
  -1   7   5      235.79      246.91      5.84 o 
   0   7   5       86.44       91.46      3.47 o 
   1   7   5      188.99      195.77      3.39 o 
   2   7   5       68.77       66.42      2.57 o 
   3   7   5        1.51        1.53      2.07 o 
   4   7   5        1.30        2.32      2.27 o 
   5   7   5        4.58        4.44      2.17 o 
   6   7   5       17.38       19.65      2.37 o 
   7   7   5       48.50       46.84      2.63 o 
   8   7   5      126.01      130.64      3.47 o 
   9   7   5       38.37       38.79      2.87 o 
 -12   8   5       67.11       67.73      2.78 o 
 -11   8   5      116.40      114.63      3.43 o 
 -10   8   5       94.18       85.36      2.54 o 
  -9   8   5        3.25        4.72      1.84 o 
  -8   8   5      155.57      150.60      2.78 o 
  -7   8   5       37.44       34.14      1.96 o 
  -6   8   5        7.22        5.83      1.67 o 
  -5   8   5       11.70       12.61      1.66 o 
  -4   8   5       11.06        7.42      1.60 o 
  -3   8   5      154.24      161.30      3.87 o 
  -2   8   5        2.34        4.62      3.30 o 
  -1   8   5       33.96       30.08      3.51 o 
   0   8   5        9.04       12.41      3.46 o 
   1   8   5       32.14       33.13      2.43 o 
   2   8   5       89.88       90.51      2.94 o 
   3   8   5       43.14       44.52      3.47 o 
   4   8   5        0.07        0.66      2.44 o 
   5   8   5        0.03        1.24      2.25 o 
   6   8   5        0.08        0.62      2.33 o 
   7   8   5        7.33        7.15      2.42 o 
   8   8   5        0.90        1.24      2.73 o 
 -11   9   5       41.43       48.29      3.10 o 
 -10   9   5       27.06       23.55      2.17 o 
  -9   9   5        7.89        8.52      2.00 o 
  -8   9   5        0.11        2.72      1.87 o 
  -7   9   5       12.44       11.79      1.88 o 
  -6   9   5       23.89       25.03      1.95 o 
  -5   9   5       31.11       27.25      1.89 o 
  -4   9   5       12.24        9.25      2.16 o 
  -3   9   5       90.06       88.20      3.40 o 
  -2   9   5       90.83       85.35      4.30 o 
  -1   9   5       93.62       79.38      4.29 o 
   0   9   5      108.60      112.27      4.75 o 
   1   9   5        1.65        5.55      2.71 o 
   2   9   5       84.25       81.67      3.01 o 
   3   9   5      202.75      197.61      3.81 o 
   4   9   5        0.07       -0.09      2.38 o 
   5   9   5       24.15       23.67      2.58 o 
   6   9   5        4.39        6.39      2.50 o 
  -9  10   5       59.61       57.64      2.52 o 
  -8  10   5        1.84        0.66      1.97 o 
  -7  10   5      119.69      126.82      2.84 o 
  -6  10   5       74.63       64.02      2.39 o 
  -5  10   5        0.69        3.73      2.27 o 
  -4  10   5       25.02       30.03      2.49 o 
  -3  10   5        9.28       12.90      2.38 o 
  -2  10   5      183.88      189.79      5.49 o 
  -1  10   5       17.36       21.78      3.70 o 
   0  10   5       10.58       10.70      3.69 o 
   1  10   5       57.16       68.02      4.42 o 
   2  10   5        0.73        3.91      2.76 o 
   3  10   5        1.89        4.87      2.76 o 
   4  10   5       46.21       57.32      3.38 o 
   5  10   5        7.25        9.12      5.62 o 
  -6  11   5       51.12       53.74      2.86 o 
  -5  11   5        0.01        0.88      2.34 o 
  -4  11   5        0.14        1.62      2.37 o 
  -3  11   5        3.33        4.87      2.45 o 
  -2  11   5        0.40        2.08      3.61 o 
  -1  11   5       15.17       14.30      3.81 o 
   0  11   5        6.90       10.12      3.84 o 
   1  11   5        3.72        4.34      3.71 o 
   2  11   5        3.78        5.32      2.90 o 
 -15   0   6      106.66      108.85      6.71 o 
 -14   0   6        4.38        0.86      4.28 o 
 -13   0   6      154.30      142.57      6.74 o 
 -12   0   6       17.11       17.44      4.26 o 
 -11   0   6       48.36       42.08      4.52 o 
 -10   0   6       21.59       20.04      4.02 o 
  -9   0   6       15.53       15.53      3.80 o 
  -8   0   6        0.08        0.40      3.57 o 
  -7   0   6       44.66       43.00      4.29 o 
  -6   0   6      469.63      458.59      8.33 o 
  -5   0   6      231.90      216.13      3.54 o 
  -4   0   6      128.88      119.31      2.41 o 
  -3   0   6       55.26       57.95      2.50 o 
  -2   0   6     1293.92     1325.48     10.29 o 
  -1   0   6      738.89      735.22      5.31 o 
   0   0   6      228.85      223.52      4.16 o 
   1   0   6      364.36      369.73      6.40 o 
   2   0   6      306.73      279.28      7.12 o 
   3   0   6      257.16      256.10      4.55 o 
   4   0   6      319.18      329.43      3.92 o 
   5   0   6       20.85       19.32      2.64 o 
   6   0   6       73.97       75.73      3.24 o 
   7   0   6        0.15        2.27      4.48 o 
   8   0   6        0.98       -0.21      5.33 o 
   9   0   6      105.90      107.99      7.31 o 
  10   0   6       26.00       23.50      5.75 o 
 -15   1   6       10.46        7.48      3.27 o 
 -14   1   6       71.42       71.16      5.22 o 
 -13   1   6        1.74        3.59      2.88 o 
 -12   1   6       11.28       14.85      3.10 o 
 -11   1   6        0.12        0.14      2.72 o 
 -10   1   6       19.96       21.00      2.87 o 
  -9   1   6      363.42      372.77      5.77 o 
  -8   1   6      157.16      157.32      8.88 o 
  -7   1   6       42.34       42.62      3.47 o 
  -6   1   6      115.31      120.50      2.59 o 
  -5   1   6       47.05       45.03      2.42 o 
  -4   1   6        4.28        1.81      1.09 o 
  -3   1   6       48.80       47.89      2.12 o 
  -2   1   6       23.81       21.74      1.41 o 
  -1   1   6       57.72       54.01      1.81 o 
   0   1   6       41.55       36.99      1.75 o 
   1   1   6      278.42      249.23      3.26 o 
   2   1   6      375.42      366.29      3.23 o 
   3   1   6      113.41      119.56      2.22 o 
   4   1   6       12.65       13.19      1.58 o 
   5   1   6       15.37       16.12      1.93 o 
   6   1   6        0.89        2.48      2.19 o 
   7   1   6       41.74       39.36      2.66 o 
   8   1   6       99.32       93.80      3.35 o 
   9   1   6       25.77       20.06      3.90 o 
  10   1   6      118.38      123.28      5.44 o 
 -15   2   6       12.80       14.04      3.48 o 
 -14   2   6       33.14       25.47      3.56 o 
 -13   2   6       48.23       44.13      5.15 o 
 -12   2   6       42.01       41.40      3.53 o 
 -11   2   6       85.99       92.27      3.91 o 
 -10   2   6       19.06       20.95      2.98 o 
  -9   2   6      128.68      128.89      4.09 o 
  -8   2   6      483.07      468.71      6.19 o 
  -7   2   6      254.90      251.94      4.75 o 
  -6   2   6       93.99       88.79      2.08 o 
  -5   2   6        1.20        1.91      1.46 o 
  -4   2   6       15.09       16.15      1.41 o 
  -3   2   6      154.65      148.19      3.58 o 
  -2   2   6       10.59       11.16      1.71 o 
  -1   2   6      175.87      172.35      2.79 o 
   0   2   6       21.32       21.98      1.59 o 
   1   2   6       46.81       55.10      2.34 o 
   2   2   6        1.71        4.10      1.45 o 
   3   2   6       19.22       22.27      1.55 o 
   4   2   6       28.95       27.91      1.93 o 
   5   2   6       54.83       54.54      3.07 o 
   6   2   6       23.29       25.87      2.52 o 
   7   2   6        1.52        4.32      2.29 o 
   8   2   6       12.19       14.33      2.54 o 
   9   2   6        2.58        5.49      2.68 o 
  10   2   6        0.31        3.56      3.80 o 
 -14   3   6      112.42      117.91      3.80 o 
 -13   3   6        0.60        0.60      3.16 o 
 -12   3   6      197.47      196.65      4.16 o 
 -11   3   6      241.33      232.25      5.14 o 
 -10   3   6      208.60      202.65      4.64 o 
  -9   3   6       93.43       92.62      3.68 o 
  -8   3   6      203.55      204.12      8.90 o 
  -7   3   6        2.64        3.19      1.90 o 
  -6   3   6      301.84      285.64      3.58 o 
  -5   3   6      149.61      142.25      1.82 o 
  -4   3   6      111.99      108.37      1.94 o 
  -3   3   6      116.81      109.15      2.50 o 
  -2   3   6       32.38       33.57      2.06 o 
  -1   3   6      771.49      759.11      8.76 o 
   0   3   6      230.95      234.94      3.60 o 
   1   3   6      133.33      141.72      3.01 o 
   2   3   6        5.15        4.71      2.02 o 
   3   3   6       79.40       73.19      2.57 o 
   4   3   6        8.60        7.71      1.96 o 
   5   3   6        0.81        1.09      1.93 o 
   6   3   6        1.87        1.11      2.60 o 
   7   3   6       12.76       14.60      3.04 o 
   8   3   6       23.62       29.01      3.05 o 
   9   3   6       23.30       26.48      2.66 o 
 -14   4   6       29.84       32.26      2.71 o 
 -13   4   6       54.84       58.98      2.80 o 
 -12   4   6      142.33      148.38      3.37 o 
 -11   4   6       85.70       83.61      2.81 o 
 -10   4   6      140.47      147.70      3.11 o 
  -9   4   6      319.50      315.30      5.86 o 
  -8   4   6      150.43      156.85      3.15 o 
  -7   4   6      603.20      585.48      7.94 o 
  -6   4   6      164.43      146.17      2.39 o 
  -5   4   6       52.42       59.31      1.82 o 
  -4   4   6      550.13      537.53      4.39 o 
  -3   4   6       93.64      101.09      4.22 o 
  -2   4   6      212.39      211.89      4.99 o 
  -1   4   6        1.16        3.83      2.51 o 
   0   4   6      728.82      734.16      5.97 o 
   1   4   6     1228.18     1212.29     16.69 o 
   2   4   6      281.29      276.41      4.66 o 
   3   4   6       45.58       46.72      1.92 o 
   4   4   6      141.91      144.14      3.10 o 
   5   4   6       60.40       52.87      2.53 o 
   6   4   6       31.55       30.15      2.88 o 
   7   4   6       14.97       17.00      2.76 o 
   8   4   6       35.92       34.36      3.19 o 
   9   4   6       72.10       78.18      3.89 o 
 -13   5   6       34.88       38.72      2.54 o 
 -12   5   6       22.63       30.34      2.39 o 
 -11   5   6      168.09      156.34      3.26 o 
 -10   5   6      165.44      161.66      3.14 o 
  -9   5   6       56.04       59.55      2.21 o 
  -8   5   6       96.83       91.78      2.01 o 
  -7   5   6       43.79       41.48      1.88 o 
  -6   5   6      315.26      309.72      4.66 o 
  -5   5   6       83.09       78.16      2.67 o 
  -4   5   6       19.79       20.17      1.95 o 
  -3   5   6       36.95       35.73      1.93 o 
  -2   5   6       63.84       56.37      2.90 o 
  -1   5   6       58.96       61.92      3.05 o 
   0   5   6       11.15       17.15      2.71 o 
   1   5   6        0.01        3.32      2.69 o 
   2   5   6        0.47        3.85      2.15 o 
   3   5   6       28.36       25.77      1.93 o 
   4   5   6        0.06        0.07      1.68 o 
   5   5   6       16.98       17.87      2.27 o 
   6   5   6        2.97        2.21      2.78 o 
   7   5   6       53.79       51.09      4.01 o 
   8   5   6       87.08       88.96      3.89 o 
 -13   6   6        0.62        2.91      2.83 o 
 -12   6   6       33.28       36.93      3.04 o 
 -11   6   6       44.26       41.74      3.03 o 
 -10   6   6        8.89       12.09      2.63 o 
  -9   6   6       11.17       13.37      1.90 o 
  -8   6   6      205.18      208.79      3.01 o 
  -7   6   6        1.67        2.49      1.70 o 
  -6   6   6       25.31       24.27      3.75 o 
  -5   6   6        0.08        1.71      2.48 o 
  -4   6   6       22.27       18.13      3.28 o 
  -3   6   6       67.94       61.44      3.79 o 
  -2   6   6       40.72       31.56      2.87 o 
  -1   6   6      134.21      127.49      3.64 o 
   0   6   6        2.40        3.29      2.74 o 
   1   6   6        9.93       17.11      2.74 o 
   2   6   6       29.26       31.67      2.99 o 
   3   6   6        1.83        2.78      2.00 o 
   4   6   6        9.88       11.03      1.90 o 
   5   6   6       18.37       21.37      2.03 o 
   6   6   6        6.53        3.56      2.33 o 
   7   6   6        8.33        8.70      2.97 o 
   8   6   6       10.82       13.66      6.10 o 
 -12   7   6        8.16        7.72      2.90 o 
 -11   7   6        3.81        1.23      2.59 o 
 -10   7   6       22.49       21.49      2.47 o 
  -9   7   6       23.41       19.23      2.00 o 
  -8   7   6       60.61       65.51      2.31 o 
  -7   7   6        0.42        2.68      2.15 o 
  -6   7   6       58.26       52.16      2.54 o 
  -5   7   6      172.29      162.47      3.99 o 
  -4   7   6        5.12        4.20      2.60 o 
  -3   7   6      199.55      191.07      5.17 o 
  -2   7   6       53.28       52.02      5.05 o 
  -1   7   6        1.33        1.92      2.74 o 
   0   7   6       25.49       23.94      2.92 o 
   1   7   6        9.88       11.38      2.91 o 
   2   7   6      137.01      137.06      4.61 o 
   3   7   6      135.68      135.99      3.27 o 
   4   7   6        1.13        1.54      2.14 o 
   5   7   6       23.51       25.71      2.37 o 
   6   7   6        6.63       10.90      3.42 o 
   7   7   6       18.56       12.44      6.39 o 
 -10   8   6      111.75      115.45      3.27 o 
  -9   8   6       24.80       24.27      2.08 o 
  -8   8   6       29.80       29.76      2.61 o 
  -7   8   6       64.90       70.39      2.81 o 
  -6   8   6       78.59       79.56      2.84 o 
  -5   8   6        8.53       12.18      2.69 o 
  -4   8   6       45.90       49.48      3.13 o 
  -3   8   6        6.34        4.74      3.42 o 
  -2   8   6       98.08      100.60      4.66 o 
  -1   8   6      146.97      162.89     12.13 o 
   0   8   6      170.73      181.32      6.51 o 
   1   8   6      285.39      284.21      5.14 o 
   2   8   6       20.97       23.22      3.11 o 
   3   8   6       15.48       18.03      2.41 o 
   4   8   6       74.19       83.76      3.04 o 
   5   8   6        4.83        9.31      2.45 o 
  -9   9   6      130.82      138.59      3.50 o 
  -8   9   6       57.60       65.22      2.96 o 
  -7   9   6       94.80       83.57      3.07 o 
  -6   9   6       55.58       53.85      2.80 o 
  -5   9   6        1.82       -0.08      2.75 o 
  -4   9   6        0.74        0.99      2.69 o 
  -3   9   6        0.89        0.51      3.60 o 
  -2   9   6       17.99       21.33      3.80 o 
  -1   9   6        3.76        6.53      3.74 o 
   0   9   6        2.90        1.72      3.63 o 
   1   9   6       67.28       67.87      4.33 o 
   2   9   6       16.54       23.02      3.24 o 
   3   9   6       34.81       45.62      2.88 o 
   4   9   6        0.00       -1.29      5.96 o 
  -6  10   6        6.66        6.44      2.44 o 
  -5  10   6        0.48        0.10      2.35 o 
  -4  10   6        5.89        5.71      2.80 o 
  -3  10   6        2.60        0.07      2.75 o 
  -2  10   6        0.34        2.59      3.65 o 
  -1  10   6       49.60       57.50      4.52 o 
   0  10   6        0.36        1.85      3.63 o 
   1  10   6        3.24        7.24      3.74 o 
 -14   1   7       61.86       69.15      4.15 o 
 -13   1   7        1.24       -0.81      3.05 o 
 -12   1   7      121.45      121.59      4.49 o 
 -11   1   7       54.61       54.26      3.68 o 
 -10   1   7       17.38       17.46      3.11 o 
  -9   1   7      491.54      518.28      7.04 o 
  -8   1   7      109.85      110.05      4.09 o 
  -7   1   7       43.58       47.84      3.32 o 
  -6   1   7      325.39      321.53      6.08 o 
  -5   1   7        3.23        1.76      1.57 o 
  -4   1   7      139.99      144.05      3.30 o 
  -3   1   7        3.21        3.76      1.32 o 
  -2   1   7      198.43      193.07      2.39 o 
  -1   1   7      180.61      183.66      3.71 o 
   0   1   7        3.56        6.97      1.64 o 
   1   1   7       77.65       65.32      1.90 o 
   2   1   7        8.23       11.53      1.57 o 
   3   1   7        2.25        3.72      1.83 o 
   4   1   7       11.26       11.77      2.08 o 
   5   1   7        3.05        4.47      2.29 o 
   6   1   7        1.15        3.58      4.74 o 
   7   1   7       30.99       28.41      3.80 o 
 -13   2   7       19.76       22.68      3.57 o 
 -12   2   7      104.63      113.03      4.45 o 
 -11   2   7       15.58       19.70      3.22 o 
 -10   2   7        0.27        4.28      2.99 o 
  -9   2   7        1.88        4.48      2.95 o 
  -8   2   7      136.74      145.07      5.02 o 
  -7   2   7      241.60      247.92      5.06 o 
  -6   2   7        0.03        0.35      1.89 o 
  -5   2   7      148.95      162.45      3.66 o 
  -4   2   7       95.58       89.40      2.17 o 
  -3   2   7       93.35       99.27      2.43 o 
  -2   2   7      399.98      401.40      5.97 o 
  -1   2   7       11.84       13.77      1.81 o 
   0   2   7      115.97      125.04      2.53 o 
   1   2   7      241.57      237.98      5.97 o 
   2   2   7        1.28        4.25      1.87 o 
   3   2   7      133.08      130.61      2.77 o 
   4   2   7      128.68      134.82      2.79 o 
   5   2   7        3.59        5.48      2.12 o 
   6   2   7       39.91       50.39      2.78 o 
   7   2   7        4.09       10.17      2.41 o 
 -13   3   7       16.76       16.51      2.79 o 
 -12   3   7        7.33       10.76      2.75 o 
 -11   3   7        0.50        3.14      2.52 o 
 -10   3   7        9.79        9.51      2.58 o 
  -9   3   7      348.64      350.89      4.97 o 
  -8   3   7       62.35       58.38      2.93 o 
  -7   3   7       12.00       15.09      2.25 o 
  -6   3   7      212.70      204.70      3.42 o 
  -5   3   7       61.14       54.81      2.11 o 
  -4   3   7       21.74       23.70      1.73 o 
  -3   3   7        5.51        4.96      1.84 o 
  -2   3   7        0.61        1.58      1.46 o 
  -1   3   7        5.42        7.55      1.80 o 
   0   3   7        0.30        1.53      1.85 o 
   1   3   7       29.64       29.14      2.12 o 
   2   3   7        4.17        9.42      2.03 o 
   3   3   7       18.21       22.08      2.09 o 
   4   3   7       18.10       18.88      2.06 o 
   5   3   7       13.00       18.88      2.70 o 
   6   3   7        1.79        4.70      2.43 o 
   7   3   7       28.61       34.79      2.65 o 
 -12   4   7        0.96        4.71      2.28 o 
 -11   4   7       44.99       44.55      2.57 o 
 -10   4   7        8.69        8.78      2.07 o 
  -9   4   7        4.09        6.67      2.44 o 
  -8   4   7       62.97       59.96      2.59 o 
  -7   4   7      122.50      112.54      2.88 o 
  -6   4   7        2.37        3.02      1.94 o 
  -5   4   7       43.94       45.93      2.25 o 
  -4   4   7        1.07        1.64      1.79 o 
  -3   4   7       35.90       30.10      2.04 o 
  -2   4   7        0.95        1.89      1.74 o 
  -1   4   7       21.26       15.13      2.64 o 
   0   4   7        5.87        3.55      2.13 o 
   1   4   7       23.70       28.70      2.42 o 
   2   4   7       10.90       10.28      2.23 o 
   3   4   7        0.44        1.33      2.13 o 
   4   4   7        1.41        0.21      2.24 o 
   5   4   7        0.77        1.20      3.18 o 
   6   4   7        3.23        2.74      2.63 o 
   7   4   7        0.40        3.09      5.01 o 
 -12   5   7       17.96       20.90      2.37 o 
 -11   5   7       60.14       63.22      3.42 o 
 -10   5   7        7.38        9.21      3.45 o 
  -9   5   7       64.62       70.65      3.46 o 
  -8   5   7       35.76       32.00      3.04 o 
  -7   5   7       14.68       18.67      3.01 o 
  -6   5   7      300.83      282.73      4.94 o 
  -5   5   7       58.28       57.77      3.23 o 
  -4   5   7       33.28       35.19      3.74 o 
  -3   5   7      126.94      120.25      6.24 o 
  -2   5   7        2.42        2.49      2.61 o 
  -1   5   7       47.43       42.95      3.02 o 
   0   5   7        4.76        4.06      2.71 o 
   1   5   7       53.35       60.19      3.41 o 
   2   5   7       67.18       73.83      2.89 o 
   3   5   7        5.37        8.26      2.32 o 
   4   5   7        0.10        0.55      2.29 o 
   5   5   7       12.01       17.76      3.02 o 
   6   5   7        0.21        1.15      2.93 o 
 -11   6   7        0.84        0.24      3.55 o 
 -10   6   7       55.65       56.22      4.24 o 
  -9   6   7       53.69       54.68      3.37 o 
  -8   6   7        6.25        6.06      2.85 o 
  -7   6   7      144.04      143.20      4.16 o 
  -6   6   7        1.20        0.67      2.70 o 
  -5   6   7       75.23       72.48      3.44 o 
  -4   6   7       56.24       58.37      4.12 o 
  -3   6   7        8.12        8.97      2.74 o 
  -2   6   7       90.40       94.63      3.59 o 
  -1   6   7       18.94       16.15      3.52 o 
   0   6   7      227.31      205.10      4.58 o 
   1   6   7      499.10      481.26      6.13 o 
   2   6   7      172.37      168.45      4.85 o 
   3   6   7        1.03        2.74      2.90 o 
   4   6   7       20.83       25.76      2.57 o 
   5   6   7        1.61        3.15      3.31 o 
  -9   7   7      143.58      145.23      4.28 o 
  -8   7   7       10.46       10.26      2.98 o 
  -7   7   7       53.43       53.78      3.45 o 
  -6   7   7      166.70      156.76      5.49 o 
  -5   7   7       20.84       19.55      3.29 o 
  -4   7   7        3.20        2.71      2.74 o 
  -3   7   7        8.05        9.36      3.44 o 
  -2   7   7        0.48       -0.94      3.67 o 
  -1   7   7       10.31       13.07      3.04 o 
   0   7   7        0.79        1.24      2.97 o 
   1   7   7       89.08       84.07      3.79 o 
   2   7   7       34.53       40.65      3.42 o 
   3   7   7        4.39        5.25      2.98 o 
   4   7   7       16.51       19.54      5.47 o 
  -8   8   7       21.56       19.43      3.75 o 
  -7   8   7        8.90       11.13      2.96 o 
  -6   8   7        1.18        5.67      2.92 o 
  -5   8   7        2.50        0.97      2.84 o 
  -4   8   7        3.42        2.47      2.83 o 
  -3   8   7        0.31       -1.09      5.18 o 
  -2   8   7        5.76        8.52      3.71 o 
  -1   8   7        8.11        9.18      3.82 o 
   0   8   7        0.00        2.19      3.02 o 
   1   8   7       37.99       47.29      3.63 o 
   2   8   7        1.02        0.69      5.92 o 
 -11   0   8        0.50        3.16      4.34 o 
 -10   0   8        1.61       10.92      4.50 o 
  -9   0   8      336.77      336.40      8.90 o 
  -8   0   8      404.49      408.52      9.56 o 
  -7   0   8       41.79       42.76      5.18 o 
  -6   0   8       28.63       28.98      4.69 o 
  -5   0   8       70.82       72.82      3.57 o 
  -4   0   8       14.48       12.47      2.99 o 
  -3   0   8       36.31       37.17      4.13 o 
  -2   0   8       56.98       57.48      3.40 o 
  -1   0   8       12.58       14.03      2.27 o 
   0   0   8        0.48        6.86      2.29 o 
   1   0   8      253.06      236.41      4.38 o 
   2   0   8       26.41       24.44      2.85 o 
   3   0   8      118.10      131.05      5.54 o 
   4   0   8       95.13       90.59      6.50 o 
   5   0   8        0.01       -1.84      4.78 o 
 -11   1   8        0.18        3.67      3.09 o 
 -10   1   8       28.23       33.30      3.49 o 
  -9   1   8      172.31      189.04      5.14 o 
  -8   1   8      146.49      149.00      4.66 o 
  -7   1   8        5.92        6.62      3.09 o 
  -6   1   8      142.68      131.24      3.50 o 
  -5   1   8        7.55        8.81      2.04 o 
  -4   1   8        3.01        3.26      1.80 o 
  -3   1   8        0.77        0.54      2.00 o 
  -2   1   8      107.08      104.93      2.71 o 
  -1   1   8      117.55      111.05      2.24 o 
   0   1   8        1.12        3.56      1.54 o 
   1   1   8        6.02        8.13      1.97 o 
   2   1   8        1.27        2.30      1.97 o 
   3   1   8        4.44        6.10      2.07 o 
   4   1   8       50.55       50.94      3.31 o 
   5   1   8       53.73       54.70      3.54 o 
 -11   2   8        6.27        9.20      3.18 o 
 -10   2   8        0.20        0.53      3.06 o 
  -9   2   8       22.22       28.16      4.13 o 
  -8   2   8       51.14       53.37      3.60 o 
  -7   2   8       51.70       46.41      3.46 o 
  -6   2   8       12.51       11.69      2.14 o 
  -5   2   8       41.64       41.27      2.35 o 
  -4   2   8        5.22        2.11      1.74 o 
  -3   2   8       26.19       26.81      2.04 o 
  -2   2   8       13.05       13.53      1.89 o 
  -1   2   8       11.55        8.96      1.73 o 
   0   2   8       13.16       11.82      1.97 o 
   1   2   8       67.48       57.47      2.44 o 
   2   2   8        0.39        3.07      2.59 o 
   3   2   8        2.74        2.83      2.09 o 
   4   2   8        0.94        1.53      2.68 o 
 -11   3   8      231.21      236.93      4.91 o 
 -10   3   8        7.71       12.84      2.88 o 
  -9   3   8      200.80      196.42      4.36 o 
  -8   3   8        0.01        1.90      2.58 o 
  -7   3   8      169.09      178.32      3.60 o 
  -6   3   8      128.01      129.97      3.59 o 
  -5   3   8        7.16        5.30      1.91 o 
  -4   3   8      122.52      117.73      2.73 o 
  -3   3   8        0.03        1.85      1.75 o 
  -2   3   8       15.23       14.33      2.16 o 
  -1   3   8       26.82       32.17      2.45 o 
   0   3   8        1.42        3.82      1.97 o 
   1   3   8      118.48      117.29      2.92 o 
   2   3   8      173.42      190.75      5.48 o 
   3   3   8        0.95        3.61      2.13 o 
   4   3   8       13.73       16.90      2.64 o 
 -10   4   8        7.72       15.69      2.80 o 
  -9   4   8       15.24       16.42      3.80 o 
  -8   4   8       93.52       99.29      3.87 o 
  -7   4   8       31.18       31.02      3.13 o 
  -6   4   8       69.72       74.48      3.59 o 
  -5   4   8      130.92      140.31      3.46 o 
  -4   4   8        3.28        3.84      2.39 o 
  -3   4   8       30.41       34.46      3.04 o 
  -2   4   8       61.86       66.12      3.42 o 
  -1   4   8       16.66       13.05      2.95 o 
   0   4   8       86.36       90.49      3.30 o 
   1   4   8       69.94       77.74      2.76 o 
   2   4   8       44.06       43.21      2.58 o 
   3   4   8        0.73        4.12      2.21 o 
  -9   5   8       89.04       91.30      4.83 o 
  -8   5   8       11.07       14.57      3.09 o 
  -7   5   8       65.42       71.56      3.59 o 
  -6   5   8      105.59      105.39      3.95 o 
  -5   5   8       27.78       24.80      3.07 o 
  -4   5   8       28.02       31.54      2.71 o 
  -3   5   8        0.57        1.26      3.30 o 
  -2   5   8        0.13        2.56      2.68 o 
  -1   5   8        0.06        1.36      2.84 o 
   0   5   8       37.02       31.93      3.26 o 
   1   5   8      194.94      184.97      5.65 o 
   2   5   8       99.97      100.98      3.34 o 
  -7   6   8        0.02        1.86      2.88 o 
  -6   6   8        5.51        6.98      2.91 o 
  -5   6   8        0.96        0.02      2.78 o 
  -4   6   8        0.20        0.94      2.80 o 
  -3   6   8        1.92        4.50      2.93 o 
  -2   6   8       14.50       16.15      3.12 o 
  -1   6   8        8.49        7.89      2.99 o 
   0   6   8        7.02       14.18      3.28 o 
   1   6   8        4.58        3.44      6.05 o 
  -7   1   9       37.67       40.65      3.83 o 
  -6   1   9       26.38       22.99      4.71 o 
  -5   1   9        0.12        1.81      2.46 o 
  -4   1   9       21.23       20.07      2.35 o 
  -3   1   9        0.46        0.57      2.51 o 
  -2   1   9       45.94       42.85      3.08 o 
  -1   1   9       61.34       68.83      3.04 o 
   0   1   9        2.23        4.63      3.51 o 
  -7   2   9        7.03       10.30      3.31 o 
  -6   2   9       68.36       70.39      3.48 o 
  -5   2   9       43.53       43.56      2.37 o 
  -4   2   9        0.20        0.58      2.22 o 
  -3   2   9        3.95        5.08      2.25 o 
  -2   2   9        8.28       10.81      2.14 o 
  -1   2   9        0.13        2.32      2.73 o 
  -5   3   9        1.24        3.58      2.78 o 
  -4   3   9        7.23        8.86      2.52 o 
  -3   3   9        0.09        1.36      3.45 o 
  -2   3   9       18.77       21.63      5.03 o 
                                                 
